# Supplementary material for: ClpC2 protects mycobacteria against a natural antibiotic targeting ClpC1-dependent protein degradation
Source: Commun Biol. 2023 Mar 21;6:301. doi: 10.1038/s42003-023-04658-9 (PMC10030653; doi:10.1038/s42003-023-04658-9)
Supplement: Supplementary file 3 — Supplementary Data 1 [file 42003_2023_4658_MOESM3_ESM.xlsx]

## Sheet: Sheet1
						Total Spectrum Count
						control DNA		clpC2 promoter
#	Identified Proteins	Accession Number	Molecular Weight	Protein Grouping Ambiguity	Taxonomy	0 nM CymA	150 nM CymA	0 nM CymA	150 nM CymA
1	Acetyl-/propionyl-coenzyme A carboxylase alpha chain OS=Mycobacterium smegmatis (strain ATCC 700084 / mc(2)155) GN=accA3 PE=4 SV=1	tr|A0QTE1|A0QTE1_MYCS2	63 kDa		Mycobacterium smegmatis str. MC2 155	359	503	391	323
2	Cluster of Transcription termination factor Rho OS=Mycobacterium smegmatis (strain ATCC 700084 / mc(2)155) GN=rho PE=3 SV=1 (tr|A0R218|A0R218_MYCS2)	tr|A0R218|A0R218_MYCS2 [2]	72 kDa	TRUE	Mycobacterium smegmatis str. MC2 155	171	163	161	151
2.1	Transcription termination factor Rho OS=Mycobacterium smegmatis (strain ATCC 700084 / mc(2)155) GN=rho PE=3 SV=1	tr|A0R218|A0R218_MYCS2	72 kDa	TRUE	Mycobacterium smegmatis str. MC2 155	170	163	161	151
2.2	Transcription termination factor Rho OS=Mycobacterium smegmatis (strain ATCC 700084 / mc(2)155) GN=rho PE=3 SV=1	REV_tr|A0R218|A0R218_MYCS2	72 kDa	TRUE	unknown	1	0	0	0
3	DNA-directed RNA polymerase subunit beta' OS=Mycobacterium smegmatis (strain ATCC 700084 / mc(2)155) GN=rpoC PE=1 SV=1	sp|A0QS66|RPOC_MYCS2	147 kDa		Mycobacterium smegmatis str. MC2 155	135	141	157	164
4	UvrABC system protein A OS=Mycobacterium smegmatis (strain ATCC 700084 / mc(2)155) GN=uvrA PE=3 SV=1	tr|A0QYW4|A0QYW4_MYCS2	106 kDa		Mycobacterium smegmatis str. MC2 155	115	180	111	135
5	DNA-directed RNA polymerase subunit beta OS=Mycobacterium smegmatis (strain ATCC 700084 / mc(2)155) GN=rpoB PE=1 SV=1	sp|P60281|RPOB_MYCS2	129 kDa		Mycobacterium smegmatis str. MC2 155	99	96	116	117
6	60 kDa chaperonin 1 OS=Mycobacterium smegmatis (strain ATCC 700084 / mc(2)155) GN=groL1 PE=1 SV=1	sp|A0QQU5|CH601_MYCS2	56 kDa	TRUE	Mycobacterium smegmatis str. MC2 155	85	90	100	105
7	Signal recognition particle protein OS=Mycobacterium smegmatis (strain ATCC 700084 / mc(2)155) GN=ffh PE=3 SV=1	tr|A0QV32|A0QV32_MYCS2	55 kDa		Mycobacterium smegmatis str. MC2 155	80	99	79	105
8	DNA polymerase I OS=Mycobacterium smegmatis (strain ATCC 700084 / mc(2)155) GN=polA PE=3 SV=1	tr|A0QYZ2|A0QYZ2_MYCS2	100 kDa		Mycobacterium smegmatis str. MC2 155	70	70	91	94
9	DNA helicase OS=Mycobacterium smegmatis (strain ATCC 700084 / mc(2)155) GN=MSMEG_1952 PE=3 SV=1	tr|A0QTT0|A0QTT0_MYCS2	78 kDa		Mycobacterium smegmatis str. MC2 155	60	68	89	98
10	Probable primosomal protein N' OS=Mycobacterium smegmatis (strain ATCC 700084 / mc(2)155) GN=priA PE=3 SV=1	tr|A0QWT9|A0QWT9_MYCS2	71 kDa		Mycobacterium smegmatis str. MC2 155	76	85	66	70
11	60 kDa chaperonin 2 OS=Mycobacterium smegmatis (strain ATCC 700084 / mc(2)155) GN=groL2 PE=1 SV=1	sp|A0QSS4|CH602_MYCS2	56 kDa	TRUE	Mycobacterium smegmatis str. MC2 155	66	63	72	70
12	Protein translocase subunit SecA 1 OS=Mycobacterium smegmatis (strain ATCC 700084 / mc(2)155) GN=secA1 PE=1 SV=2	sp|P71533|SECA1_MYCS2	106 kDa		Mycobacterium smegmatis str. MC2 155	44	55	70	77
13	Propionyl-CoA carboxylase beta chain OS=Mycobacterium smegmatis (strain ATCC 700084 / mc(2)155) GN=accD5 PE=4 SV=1	tr|A0QTE7|A0QTE7_MYCS2	58 kDa		Mycobacterium smegmatis str. MC2 155	102	135	7	2
14	ATP-dependent Clp protease ATP-binding subunit ClpC1 OS=Mycobacterium smegmatis (strain ATCC 700084 / mc(2)155) GN=clpC1 PE=3 SV=1	sp|A0R574|CLPC1_MYCS2	94 kDa	TRUE	Mycobacterium smegmatis str. MC2 155	47	40	74	77
15	DNA topoisomerase 1 OS=Mycobacterium smegmatis (strain ATCC 700084 / mc(2)155) GN=topA PE=1 SV=1	sp|A0R5D9|TOP1_MYCS2	103 kDa		Mycobacterium smegmatis str. MC2 155	48	41	62	64
16	Propionyl-CoA carboxylase beta chain OS=Mycobacterium smegmatis (strain ATCC 700084 / mc(2)155) GN=accD4 PE=4 SV=1	tr|A0R616|A0R616_MYCS2	56 kDa		Mycobacterium smegmatis str. MC2 155	82	118	1	1
17	Putative sporulation transcription regulator WhiA OS=Mycobacterium smegmatis (strain ATCC 700084 / mc(2)155) GN=whiA PE=1 SV=2	sp|A0QWV9|WHIA_MYCS2	35 kDa		Mycobacterium smegmatis str. MC2 155	74	91	22	12
18	30S ribosomal protein S3 OS=Mycobacterium smegmatis (strain ATCC 700084 / mc(2)155) GN=rpsC PE=3 SV=1	sp|A0QSD7|RS3_MYCS2	30 kDa		Mycobacterium smegmatis str. MC2 155	50	39	54	48
19	SNF2 domain protein OS=Mycobacterium smegmatis (strain ATCC 700084 / mc(2)155) GN=MSMEG_1196 PE=4 SV=1	tr|A0QRQ0|A0QRQ0_MYCS2	73 kDa		Mycobacterium smegmatis str. MC2 155	49	35	57	51
20	Uncharacterized protein OS=Mycobacterium smegmatis (strain ATCC 700084 / mc(2)155) GN=MSMEG_1260 PE=4 SV=1	tr|A0QRW3|A0QRW3_MYCS2	50 kDa		unknown	43	44	48	50
21	Polyketide synthase OS=Mycobacterium smegmatis (strain ATCC 700084 / mc(2)155) GN=MSMEG_6392 PE=4 SV=1	tr|A0R617|A0R617_MYCS2	194 kDa		Mycobacterium smegmatis str. MC2 155	29	34	50	71
22	Cluster of Glycerol kinase OS=Mycobacterium smegmatis (strain ATCC 700084 / mc(2)155) GN=glpK PE=3 SV=1 (tr|A0R729|A0R729_MYCS2)	tr|A0R729|A0R729_MYCS2 [2]	55 kDa	TRUE	Mycobacterium smegmatis str. MC2 155	39	37	48	45
22.1	Glycerol kinase OS=Mycobacterium smegmatis (strain ATCC 700084 / mc(2)155) GN=glpK PE=3 SV=1	tr|A0R729|A0R729_MYCS2	55 kDa	TRUE	Mycobacterium smegmatis str. MC2 155	38	36	46	43
22.2	Glycerol kinase OS=Mycobacterium smegmatis (strain ATCC 700084 / mc(2)155) GN=glpK PE=3 SV=1	tr|A0R5L0|A0R5L0_MYCS2	55 kDa	TRUE	Mycobacterium smegmatis str. MC2 155	3	2	4	4
23	DNA-directed RNA polymerase subunit alpha OS=Mycobacterium smegmatis (strain ATCC 700084 / mc(2)155) GN=rpoA PE=1 SV=1	sp|A0QSL8|RPOA_MYCS2	38 kDa		Mycobacterium smegmatis str. MC2 155	34	37	45	45
24	ABC1 family protein OS=Mycobacterium smegmatis (strain ATCC 700084 / mc(2)155) GN=MSMEG_1954 PE=4 SV=1	tr|A0QTT2|A0QTT2_MYCS2	48 kDa		unknown	27	48	36	45
25	Transcriptional regulator, CdaR, putative OS=Mycobacterium smegmatis (strain ATCC 700084 / mc(2)155) GN=MSMEG_4006 PE=4 SV=1	tr|A0QZF4|A0QZF4_MYCS2	53 kDa		unknown	36	44	34	42
26	3-oxoacyl-(Acyl-carrier-protein) synthase 1 KasA OS=Mycobacterium smegmatis (strain ATCC 700084 / mc(2)155) GN=kasA PE=3 SV=1	tr|A0R0B4|A0R0B4_MYCS2	44 kDa		Mycobacterium smegmatis str. MC2 155	31	43	39	43
27	Elongation factor Tu OS=Mycobacterium smegmatis (strain ATCC 700084 / mc(2)155) GN=tuf PE=1 SV=1	sp|A0QS98|EFTU_MYCS2	44 kDa		Mycobacterium smegmatis str. MC2 155	27	31	47	47
28	ATP-dependent DNA helicase RecG OS=Mycobacterium smegmatis (strain ATCC 700084 / mc(2)155) GN=recG PE=3 SV=1	tr|A0QV05|A0QV05_MYCS2	83 kDa		Mycobacterium smegmatis str. MC2 155	65	71	8	4
29	Oxidoreductase alpha (Molybdopterin) subunit OS=Mycobacterium smegmatis (strain ATCC 700084 / mc(2)155) GN=MSMEG_4668 PE=3 SV=1	tr|A0R193|A0R193_MYCS2	84 kDa		Mycobacterium smegmatis str. MC2 155	22	45	33	46
30	Nitrilase/cyanide hydratase and apolipoprotein N-acyltransferase OS=Mycobacterium smegmatis (strain ATCC 700084 / mc(2)155) GN=MSMEG_3880 PE=4 SV=1	tr|A0QZ33|A0QZ33_MYCS2	15 kDa		Mycobacterium smegmatis str. MC2 155	37	33	33	34
31	Pyruvate carboxylase OS=Mycobacterium smegmatis (strain ATCC 700084 / mc(2)155) GN=pyc PE=4 SV=1	tr|A0QV14|A0QV14_MYCS2	121 kDa		Mycobacterium smegmatis str. MC2 155	51	80	3	0
32	RNA polymerase sigma factor SigA OS=Mycobacterium smegmatis (strain ATCC 700084 / mc(2)155) GN=rpoD PE=3 SV=1	tr|A0QW02|A0QW02_MYCS2	52 kDa	TRUE	Mycobacterium smegmatis str. MC2 155	32	29	39	43
33	50S ribosomal protein L2 OS=Mycobacterium smegmatis (strain ATCC 700084 / mc(2)155) GN=rplB PE=1 SV=1	sp|A0QSD4|RL2_MYCS2	30 kDa		Mycobacterium smegmatis str. MC2 155	29	32	35	37
34	ParB-like partition proteins OS=Mycobacterium smegmatis (strain ATCC 700084 / mc(2)155) GN=parB PE=3 SV=1	tr|A0R7J3|A0R7J3_MYCS2	38 kDa		Mycobacterium smegmatis str. MC2 155	38	22	37	30
35	Decaprenyl diphosphate synthase OS=Mycobacterium smegmatis (strain ATCC 700084 / mc(2)155) GN=uppS PE=1 SV=1	sp|A0R0S4|DPDS_MYCS2	33 kDa		Mycobacterium smegmatis str. MC2 155	36	43	19	25
36	Uncharacterized protein OS=Mycobacterium smegmatis (strain ATCC 700084 / mc(2)155) GN=MSMEG_1252 PE=4 SV=1	tr|A0QRV5|A0QRV5_MYCS2	225 kDa		Mycobacterium smegmatis str. MC2 155	27	26	36	29
37	Methyltransferase type 11 OS=Mycobacterium smegmatis (strain ATCC 700084 / mc(2)155) GN=MSMEG_1049 PE=4 SV=1	tr|A0QRA8|A0QRA8_MYCS2	36 kDa		Mycobacterium smegmatis str. MC2 155	29	24	32	29
38	Holliday junction ATP-dependent DNA helicase RuvA OS=Mycobacterium smegmatis (strain ATCC 700084 / mc(2)155) GN=ruvA PE=1 SV=1	sp|A0QWH5|RUVA_MYCS2	20 kDa		Mycobacterium smegmatis str. MC2 155	26	25	31	30
39	Ribosomal RNA small subunit methyltransferase A OS=Mycobacterium smegmatis (strain ATCC 700084 / mc(2)155) GN=ksgA PE=3 SV=1	tr|A0R3D9|A0R3D9_MYCS2	33 kDa		Mycobacterium smegmatis str. MC2 155	20	27	32	30
40	Protein RecA OS=Mycobacterium smegmatis (strain ATCC 700084 / mc(2)155) GN=recA PE=1 SV=1	sp|Q59560|RECA_MYCS2	37 kDa		Mycobacterium smegmatis str. MC2 155	27	23	29	29
41	Putative two-component system sensor kinase OS=Mycobacterium smegmatis (strain ATCC 700084 / mc(2)155) GN=MSMEG_6238 PE=4 SV=1	tr|A0R5L9|A0R5L9_MYCS2	42 kDa		Mycobacterium smegmatis str. MC2 155	31	25	31	22
42	Fatty acid synthase OS=Mycobacterium smegmatis (strain ATCC 700084 / mc(2)155) GN=MSMEG_4757 PE=1 SV=1	tr|A0R1H7|A0R1H7_MYCS2	330 kDa		Mycobacterium smegmatis str. MC2 155	19	14	29	45
43	DNA-binding response regulator PhoP OS=Mycobacterium smegmatis (strain ATCC 700084 / mc(2)155) GN=phoP PE=4 SV=1	tr|A0R4L1|A0R4L1_MYCS2	27 kDa	TRUE	Mycobacterium smegmatis str. MC2 155	24	24	35	25
44	Glycerol-3-phosphate dehydrogenase OS=Mycobacterium smegmatis (strain ATCC 700084 / mc(2)155) GN=MSMEG_6761 PE=3 SV=1	tr|A0R730|A0R730_MYCS2	61 kDa		Mycobacterium smegmatis str. MC2 155	29	22	27	27
45	3-oxoacyl-acyl-carrier protein reductase FabG4 OS=Mycobacterium smegmatis (strain ATCC 700084 / mc(2)155) GN=fabG4 PE=1 SV=1	tr|A0QPE7|A0QPE7_MYCS2	46 kDa		Mycobacterium smegmatis str. MC2 155	23	29	26	26
46	Chromosomal replication initiator protein DnaA OS=Mycobacterium smegmatis (strain ATCC 700084 / mc(2)155) GN=dnaA PE=2 SV=1	sp|A0R7K1|DNAA_MYCS2	57 kDa		Mycobacterium smegmatis str. MC2 155	25	13	31	34
47	Cluster of Keratin, type I cytoskeletal 10 OS=Homo sapiens GN=KRT10 PE=1 SV=6 (sp|P13645|K1C10_HUMAN)	sp|P13645|K1C10_HUMAN [8]	59 kDa	TRUE	Homo sapiens	12	26	39	28
47.1	Keratin, type I cytoskeletal 10 OS=Homo sapiens GN=KRT10 PE=1 SV=6	sp|P13645|K1C10_HUMAN (+2)	59 kDa	TRUE	Homo sapiens	12	24	35	27
47.2	Keratin, type I cytoskeletal 14 OS=Homo sapiens GN=KRT14 PE=1 SV=4	sp|P02533|K1C14_HUMAN (+1)	52 kDa	TRUE	Homo sapiens	0	5	7	3
47.3	gi|88041|pir||A31994 keratin 10, type I, epidermal - human gi|623409 (	zz|ZZ_FGCZCont0158|	57 kDa	TRUE	unknown	8	18	25	18
47.4	Keratin, type I cytoskeletal 16 OS=Homo sapiens GN=KRT16 PE=1 SV=4	sp|P08779|K1C16_HUMAN (+1)	51 kDa	TRUE	Homo sapiens	0	5	5	4
48	Regulatory protein GntR, HTH OS=Mycobacterium smegmatis (strain ATCC 700084 / mc(2)155) GN=MSMEG_3822 PE=4 SV=1	tr|A0QYX6|A0QYX6_MYCS2	28 kDa		Mycobacterium smegmatis str. MC2 155	30	54	5	13
49	Polyketide synthase OS=Mycobacterium smegmatis (strain ATCC 700084 / mc(2)155) GN=pks PE=4 SV=1	tr|Q3L885|Q3L885_MYCS2	390 kDa		Mycobacterium smegmatis str. MC2 155	17	5	33	47
50	Alanine--tRNA ligase OS=Mycobacterium smegmatis (strain ATCC 700084 / mc(2)155) GN=alaS PE=1 SV=1	sp|A0QWQ4|SYA_MYCS2	97 kDa		Mycobacterium smegmatis str. MC2 155	27	18	29	26
51	Acyl-CoA dehydrogenase OS=Mycobacterium smegmatis (strain ATCC 700084 / mc(2)155) GN=fadE23 PE=3 SV=1	tr|A0QU53|A0QU53_MYCS2	44 kDa		Mycobacterium smegmatis str. MC2 155	24	24	27	25
52	von Willebrand factor type A OS=Mycobacterium smegmatis (strain ATCC 700084 / mc(2)155) GN=MSMEG_5511 PE=4 SV=1	tr|A0R3L0|A0R3L0_MYCS2	74 kDa		unknown	24	22	20	34
53	Topoisomerase subunit TopoN OS=Mycobacterium smegmatis (strain ATCC 700084 / mc(2)155) GN=topoN PE=1 SV=2	sp|A0QPN2|TOPON_MYCS2	74 kDa		Mycobacterium smegmatis str. MC2 155	47	40	4	8
54	Diacylglycerol O-acyltransferase OS=Mycobacterium smegmatis (strain ATCC 700084 / mc(2)155) GN=MSMEG_4705 PE=3 SV=1	tr|A0R1C8|A0R1C8_MYCS2	52 kDa		Mycobacterium smegmatis str. MC2 155	26	19	29	25
55	Trigger factor OS=Mycobacterium smegmatis (strain ATCC 700084 / mc(2)155) GN=tig PE=1 SV=1	sp|A0R199|TIG_MYCS2	52 kDa		Mycobacterium smegmatis str. MC2 155	17	26	26	28
56	Transcriptional accessory protein OS=Mycobacterium smegmatis (strain ATCC 700084 / mc(2)155) GN=MSMEG_2839 PE=4 SV=1	tr|A0QW71|A0QW71_MYCS2	85 kDa		Mycobacterium smegmatis str. MC2 155	17	16	29	34
57	Uncharacterized protein OS=Mycobacterium smegmatis (strain ATCC 700084 / mc(2)155) GN=MSMEG_3213 PE=4 SV=1	tr|A0QX89|A0QX89_MYCS2	61 kDa		Mycobacterium smegmatis str. MC2 155	23	20	29	26
58	DNA-binding protein HU homolog OS=Mycobacterium smegmatis (strain ATCC 700084 / mc(2)155) GN=hup PE=3 SV=1	sp|Q9ZHC5|DBH_MYCS2	21 kDa		Mycobacterium smegmatis str. MC2 155	32	24	20	21
59	Conserved hypothetical proline and alanine rich protein OS=Mycobacterium smegmatis (strain ATCC 700084 / mc(2)155) GN=MSMEG_0067 PE=4 SV=1	tr|A0QNJ7|A0QNJ7_MYCS2	51 kDa		unknown	30	14	27	26
60	Acetolactate synthase small subunit OS=Mycobacterium smegmatis (strain ATCC 700084 / mc(2)155) GN=ilvH PE=1 SV=1	sp|A0QUX7|ILVH_MYCS2	18 kDa		Mycobacterium smegmatis str. MC2 155	23	21	27	25
61	30S ribosomal protein S5 OS=Mycobacterium smegmatis (strain ATCC 700084 / mc(2)155) GN=rpsE PE=1 SV=1	sp|A0QSG6|RS5_MYCS2	22 kDa		Mycobacterium smegmatis str. MC2 155	19	19	29	26
62	GTP pyrophosphokinase OS=Mycobacterium smegmatis (strain ATCC 700084 / mc(2)155) GN=relA PE=3 SV=1	tr|A0QWJ6|A0QWJ6_MYCS2	88 kDa		Mycobacterium smegmatis str. MC2 155	11	23	24	34
63	Hydrolase, NUDIX family protein OS=Mycobacterium smegmatis (strain ATCC 700084 / mc(2)155) GN=MSMEG_2390 PE=3 SV=1	tr|A0QUZ2|A0QUZ2_MYCS2	36 kDa		Mycobacterium smegmatis str. MC2 155	32	7	35	17
64	Carboxylic ester hydrolase OS=Mycobacterium smegmatis (strain ATCC 700084 / mc(2)155) GN=lipT PE=3 SV=1	tr|A0QZ01|A0QZ01_MYCS2	55 kDa		Mycobacterium smegmatis str. MC2 155	22	16	30	22
65	Acyl-CoA synthase OS=Mycobacterium smegmatis (strain ATCC 700084 / mc(2)155) GN=MSMEG_3767 PE=4 SV=1	tr|A0QYS3|A0QYS3_MYCS2	107 kDa		unknown	26	15	24	24
66	Ferredoxin sulfite reductase OS=Mycobacterium smegmatis (strain ATCC 700084 / mc(2)155) GN=MSMEG_4527 PE=3 SV=1	tr|A0R0W1|A0R0W1_MYCS2	63 kDa		Mycobacterium smegmatis str. MC2 155	20	12	24	32
67	HBHA-like protein OS=Mycobacterium smegmatis (strain ATCC 700084 / mc(2)155) GN=MSMEG_0919 PE=4 SV=1	tr|Q3I5Q7|Q3I5Q7_MYCS2	25 kDa		unknown	20	23	19	25
68	30S ribosomal protein S7 OS=Mycobacterium smegmatis (strain ATCC 700084 / mc(2)155) GN=rpsG PE=1 SV=1	sp|A0QS97|RS7_MYCS2	18 kDa		Mycobacterium smegmatis str. MC2 155	22	18	23	23
69	Anion-transporting ATPase OS=Mycobacterium smegmatis (strain ATCC 700084 / mc(2)155) GN=MSMEG_6193 PE=4 SV=1	tr|A0R5H5|A0R5H5_MYCS2	37 kDa		Mycobacterium smegmatis str. MC2 155	21	21	23	20
70	30S ribosomal protein S4 OS=Mycobacterium smegmatis (strain ATCC 700084 / mc(2)155) GN=rpsD PE=1 SV=1	sp|A0QSL7|RS4_MYCS2	23 kDa		Mycobacterium smegmatis str. MC2 155	22	17	24	21
71	30S ribosomal protein S1 OS=Mycobacterium smegmatis (strain ATCC 700084 / mc(2)155) GN=rpsA PE=1 SV=1	sp|A0QYY6|RS1_MYCS2	53 kDa		Mycobacterium smegmatis str. MC2 155	15	12	29	28
72	D-3-phosphoglycerate dehydrogenase OS=Mycobacterium smegmatis (strain ATCC 700084 / mc(2)155) GN=serA PE=3 SV=1	tr|A0QUY2|A0QUY2_MYCS2	54 kDa		Mycobacterium smegmatis str. MC2 155	14	17	24	28
73	Chelatase OS=Mycobacterium smegmatis (strain ATCC 700084 / mc(2)155) GN=MSMEG_2615 PE=4 SV=1	tr|A0QVL4|A0QVL4_MYCS2	67 kDa		Mycobacterium smegmatis str. MC2 155	10	20	18	35
74	30S ribosomal protein S11 OS=Mycobacterium smegmatis (strain ATCC 700084 / mc(2)155) GN=rpsK PE=3 SV=1	sp|A0QSL6|RS11_MYCS2	15 kDa		Mycobacterium smegmatis str. MC2 155	27	18	21	16
75	Uncharacterized protein OS=Mycobacterium smegmatis (strain ATCC 700084 / mc(2)155) GN=MSMEG_3148 PE=4 SV=1	tr|A0QX25|A0QX25_MYCS2	35 kDa		unknown	11	22	25	24
76	Anion-transporting ATPase OS=Mycobacterium smegmatis (strain ATCC 700084 / mc(2)155) GN=MSMEG_6195 PE=4 SV=1	tr|A0R5H6|A0R5H6_MYCS2	40 kDa		Mycobacterium smegmatis str. MC2 155	14	16	24	28
77	Protein translocase subunit SecA 2 OS=Mycobacterium smegmatis (strain ATCC 700084 / mc(2)155) GN=secA2 PE=1 SV=1	sp|A0QYG9|SECA2_MYCS2	85 kDa		Mycobacterium smegmatis str. MC2 155	13	17	22	29
78	Carboxylic ester hydrolase OS=Mycobacterium smegmatis (strain ATCC 700084 / mc(2)155) GN=MSMEG_3667 PE=3 SV=1	tr|A0QYI2|A0QYI2_MYCS2	57 kDa		Mycobacterium smegmatis str. MC2 155	13	25	26	17
79	Cell division protein SepF OS=Mycobacterium smegmatis (strain ATCC 700084 / mc(2)155) GN=sepF PE=3 SV=1	sp|A0R008|SEPF_MYCS2	24 kDa		Mycobacterium smegmatis str. MC2 155	22	19	19	20
80	Short-chain dehydrogenase OS=Mycobacterium smegmatis (strain ATCC 700084 / mc(2)155) GN=MSMEG_4722 PE=4 SV=1	tr|A0R1E4|A0R1E4_MYCS2	28 kDa		Mycobacterium smegmatis str. MC2 155	14	25	18	23
81	Topoisomerase subunit TopoM OS=Mycobacterium smegmatis (strain ATCC 700084 / mc(2)155) GN=topoM PE=1 SV=1	sp|A0QPN1|TOPOM_MYCS2	77 kDa		Mycobacterium smegmatis str. MC2 155	42	36	0	1
82	ATP-dependent Clp protease ATP-binding subunit ClpX OS=Mycobacterium smegmatis (strain ATCC 700084 / mc(2)155) GN=clpX PE=3 SV=1	sp|A0R196|CLPX_MYCS2	47 kDa		Mycobacterium smegmatis str. MC2 155	17	10	27	25
83	ATP-dependent DNA helicase OS=Mycobacterium smegmatis (strain ATCC 700084 / mc(2)155) GN=lhr PE=4 SV=1	tr|A0QT91|A0QT91_MYCS2	162 kDa		Mycobacterium smegmatis str. MC2 155	9	35	3	32
84	Replicative DNA helicase OS=Mycobacterium smegmatis (strain ATCC 700084 / mc(2)155) GN=MSMEG_6892 PE=3 SV=1	tr|A0R7F4|A0R7F4_MYCS2	112 kDa		Mycobacterium smegmatis str. MC2 155	13	18	17	31
85	Crp/Fnr familytranscriptional regulator OS=Mycobacterium smegmatis (strain ATCC 700084 / mc(2)155) GN=MSMEG_6189 PE=4 SV=1	tr|A0R5H1|A0R5H1_MYCS2	25 kDa		Mycobacterium smegmatis str. MC2 155	17	18	22	21
86	35 kDa protein OS=Mycobacterium smegmatis (strain ATCC 700084 / mc(2)155) GN=MSMEG_2695 PE=4 SV=1	tr|A0QVU2|A0QVU2_MYCS2	30 kDa		unknown	16	22	19	20
87	Keratin, type II cytoskeletal 1 OS=Homo sapiens GN=KRT1 PE=1 SV=6	sp|P04264|K2C1_HUMAN	66 kDa	TRUE	Homo sapiens	10	21	30	20
88	Glutamyl-tRNA reductase OS=Mycobacterium smegmatis (strain ATCC 700084 / mc(2)155) GN=hemA PE=3 SV=1	sp|A0QR17|HEM1_MYCS2	47 kDa		Mycobacterium smegmatis str. MC2 155	18	13	21	23
89	Diacylglycerol O-acyltransferase OS=Mycobacterium smegmatis (strain ATCC 700084 / mc(2)155) GN=MSMEG_1882 PE=3 SV=1	tr|A0QTL0|A0QTL0_MYCS2	52 kDa		Mycobacterium smegmatis str. MC2 155	20	14	20	20
90	Peroxisomal hydratase-dehydrogenase-epimerase OS=Mycobacterium smegmatis (strain ATCC 700084 / mc(2)155) GN=MSMEG_0096 PE=3 SV=1	tr|A0QNM4|A0QNM4_MYCS2	30 kDa		Mycobacterium smegmatis str. MC2 155	15	20	17	21
91	Glycerol operon regulatory protein OS=Mycobacterium smegmatis (strain ATCC 700084 / mc(2)155) GN=MSMEG_6757 PE=4 SV=1	tr|A0R727|A0R727_MYCS2	27 kDa		Mycobacterium smegmatis str. MC2 155	19	17	17	20
92	ATP synthase subunit beta OS=Mycobacterium smegmatis (strain ATCC 700084 / mc(2)155) GN=atpD PE=1 SV=1	sp|A0R200|ATPB_MYCS2	52 kDa		Mycobacterium smegmatis str. MC2 155	15	13	21	22
93	50S ribosomal protein L5 OS=Mycobacterium smegmatis (strain ATCC 700084 / mc(2)155) GN=rplE PE=1 SV=1	sp|A0QSG1|RL5_MYCS2	21 kDa		Mycobacterium smegmatis str. MC2 155	17	14	19	18
94	30S ribosomal protein S2 OS=Mycobacterium smegmatis (strain ATCC 700084 / mc(2)155) GN=rpsB PE=3 SV=2	sp|A0QVB8|RS2_MYCS2	30 kDa		Mycobacterium smegmatis str. MC2 155	14	15	19	19
95	LysR family transcriptional regulator OS=Mycobacterium smegmatis (strain ATCC 700084 / mc(2)155) GN=MSMEG_0544 PE=4 SV=1	tr|A0QPW6|A0QPW6_MYCS2	33 kDa		Mycobacterium smegmatis str. MC2 155	20	29	7	11
96	DNA helicase OS=Mycobacterium smegmatis (strain ATCC 700084 / mc(2)155) GN=pcrA PE=3 SV=1	tr|A0R3N3|A0R3N3_MYCS2	87 kDa		Mycobacterium smegmatis str. MC2 155	41	26	0	0
97	Ppx/GppA phosphatase family protein OS=Mycobacterium smegmatis (strain ATCC 700084 / mc(2)155) GN=MSMEG_0939 PE=4 SV=1	tr|A0QR04|A0QR04_MYCS2	33 kDa		unknown	25	1	38	2
98	3-oxoacyl-(Acyl-carrier-protein) synthase 1 KasA OS=Mycobacterium smegmatis (strain ATCC 700084 / mc(2)155) GN=kasB PE=3 SV=1	tr|A0R0B5|A0R0B5_MYCS2	44 kDa		Mycobacterium smegmatis str. MC2 155	13	15	16	22
99	50S ribosomal protein L15 OS=Mycobacterium smegmatis (strain ATCC 700084 / mc(2)155) GN=rplO PE=3 SV=1	tr|A0QSG8|A0QSG8_MYCS2	16 kDa		Mycobacterium smegmatis str. MC2 155	20	16	17	12
100	Methoxy mycolic acid synthase 1 OS=Mycobacterium smegmatis (strain ATCC 700084 / mc(2)155) GN=umaA PE=4 SV=1	tr|A0QQX8|A0QQX8_MYCS2	33 kDa	TRUE	Mycobacterium smegmatis str. MC2 155	12	11	19	25
101	4-hydroxy-3-methylbut-2-en-1-yl diphosphate synthase (flavodoxin) OS=Mycobacterium smegmatis (strain ATCC 700084 / mc(2)155) GN=ispG PE=3 SV=1	tr|A0QVH9|A0QVH9_MYCS2	40 kDa		Mycobacterium smegmatis str. MC2 155	14	14	16	20
102	FeS assembly ATPase SufC OS=Mycobacterium smegmatis (strain ATCC 700084 / mc(2)155) GN=sufC PE=4 SV=1	tr|A0QX01|A0QX01_MYCS2	28 kDa		Mycobacterium smegmatis str. MC2 155	14	14	17	19
103	Acetyl-/propionyl-coenzyme A carboxylase alpha chain OS=Mycobacterium smegmatis (strain ATCC 700084 / mc(2)155) GN=MSMEG_4716 PE=4 SV=1	tr|A0R1D8|A0R1D8_MYCS2	70 kDa		Mycobacterium smegmatis str. MC2 155	32	32	0	0
104	Linear gramicidin synthetase subunit D OS=Mycobacterium smegmatis (strain ATCC 700084 / mc(2)155) GN=mps2 PE=4 SV=1	tr|Q3L891|Q3L891_MYCS2	277 kDa	TRUE	Mycobacterium smegmatis str. MC2 155	16	2	25	25
105	30S ribosomal protein S8 OS=Mycobacterium smegmatis (strain ATCC 700084 / mc(2)155) GN=rpsH PE=1 SV=1	sp|A0QSG3|RS8_MYCS2	14 kDa		Mycobacterium smegmatis str. MC2 155	17	15	17	14
106	ATP-dependent protease ATP-binding subunit ClpC2 OS=Mycobacterium smegmatis (strain ATCC 700084 / mc(2)155) GN=MSMEG_2792 PE=4 SV=1	tr|A0QW35|A0QW35_MYCS2	26 kDa		unknown	0	8	33	22
107	DNA polymerase III gamma/tau subunit OS=Mycobacterium smegmatis (strain ATCC 700084 / mc(2)155) GN=dnaX PE=4 SV=1	tr|A0R5R6|A0R5R6_MYCS2	70 kDa		Mycobacterium smegmatis str. MC2 155	14	12	17	20
108	50S ribosomal protein L16 OS=Mycobacterium smegmatis (strain ATCC 700084 / mc(2)155) GN=rplP PE=1 SV=1	sp|A0QSD8|RL16_MYCS2	16 kDa		Mycobacterium smegmatis str. MC2 155	14	15	15	18
109	Acyl-CoA synthase OS=Mycobacterium smegmatis (strain ATCC 700084 / mc(2)155) GN=MSMEG_0304 PE=4 SV=1	tr|A0QP81|A0QP81_MYCS2	59 kDa		unknown	18	12	14	16
110	Putative acyl-CoA dehydrogenase OS=Mycobacterium smegmatis (strain ATCC 700084 / mc(2)155) GN=MSMEG_2081 PE=3 SV=1	tr|A0QU54|A0QU54_MYCS2	47 kDa		Mycobacterium smegmatis str. MC2 155	11	16	13	20
111	3-dehydroquinate synthase OS=Mycobacterium smegmatis (strain ATCC 700084 / mc(2)155) GN=aroB PE=3 SV=1	tr|A0QWR1|A0QWR1_MYCS2	39 kDa		Mycobacterium smegmatis str. MC2 155	7	14	17	22
112	50S ribosomal protein L13 OS=Mycobacterium smegmatis (strain ATCC 700084 / mc(2)155) GN=rplM PE=1 SV=1	sp|A0QSP8|RL13_MYCS2	16 kDa		Mycobacterium smegmatis str. MC2 155	13	15	16	15
113	ATP synthase subunit alpha OS=Mycobacterium smegmatis (strain ATCC 700084 / mc(2)155) GN=atpA PE=1 SV=1	sp|A0R202|ATPA_MYCS2	59 kDa		Mycobacterium smegmatis str. MC2 155	13	5	20	21
114	ChaB protein OS=Mycobacterium smegmatis (strain ATCC 700084 / mc(2)155) GN=MSMEG_1802 PE=4 SV=1	tr|A0QTD6|A0QTD6_MYCS2	15 kDa		Mycobacterium smegmatis str. MC2 155	10	24	7	18
115	DNA-directed DNA polymerase OS=Mycobacterium smegmatis (strain ATCC 700084 / mc(2)155) GN=dnaE1 PE=3 SV=1	tr|A0QX55|A0QX55_MYCS2	129 kDa		Mycobacterium smegmatis str. MC2 155	6	6	16	31
116	Uncharacterized protein OS=Mycobacterium smegmatis (strain ATCC 700084 / mc(2)155) GN=MSMEG_4558 PE=4 SV=1	tr|A0R0Z0|A0R0Z0_MYCS2	24 kDa		Mycobacterium smegmatis str. MC2 155	12	14	15	18
117	ATPase associated with various cellular activities AAA_5 OS=Mycobacterium smegmatis (strain ATCC 700084 / mc(2)155) GN=MSMEG_6241 PE=4 SV=1	tr|A0R5M2|A0R5M2_MYCS2	38 kDa		Mycobacterium smegmatis str. MC2 155	17	13	19	10
118	DNA or RNA helicase of superfamily protein II OS=Mycobacterium smegmatis (strain ATCC 700084 / mc(2)155) GN=MSMEG_0866 PE=4 SV=1	tr|A0QQT2|A0QQT2_MYCS2	62 kDa		Mycobacterium smegmatis str. MC2 155	13	11	18	16
119	30S ribosomal protein S10 OS=Mycobacterium smegmatis (strain ATCC 700084 / mc(2)155) GN=rpsJ PE=1 SV=1	sp|A0QSD0|RS10_MYCS2	11 kDa		Mycobacterium smegmatis str. MC2 155	13	16	15	13
120	Cluster of Keratin, type II cytoskeletal 2 epidermal OS=Homo sapiens GN=KRT2 PE=1 SV=2 (sp|P35908|K22E_HUMAN)	sp|P35908|K22E_HUMAN [11]	65 kDa	TRUE	Homo sapiens	8	14	23	17
120.1	Keratin, type II cytoskeletal 2 epidermal OS=Homo sapiens GN=KRT2 PE=1 SV=2	sp|P35908|K22E_HUMAN (+1)	65 kDa	TRUE	Homo sapiens	8	13	20	15
120.2	Keratin, type II cytoskeletal 5 OS=Homo sapiens GN=KRT5 PE=1 SV=3	sp|P13647|K2C5_HUMAN (+1)	62 kDa	TRUE	Homo sapiens	0	3	6	4
120.3	Keratin, type II cytoskeletal 6A OS=Homo sapiens GN=KRT6A PE=1 SV=3	sp|P02538|K2C6A_HUMAN (+6)	60 kDa	TRUE	unknown	0	0	0	0
121	ABC transporter ATP-binding protein OS=Mycobacterium smegmatis (strain ATCC 700084 / mc(2)155) GN=MSMEG_0639 PE=3 SV=1	tr|A0QQ61|A0QQ61_MYCS2	37 kDa		Mycobacterium smegmatis str. MC2 155	9	11	18	19
122	Transcriptional regulator, GntR family OS=Mycobacterium smegmatis (strain ATCC 700084 / mc(2)155) GN=MSMEG_4042 PE=4 SV=1	tr|A0QZJ0|A0QZJ0_MYCS2	28 kDa		Mycobacterium smegmatis str. MC2 155	11	14	14	18
123	Isoniazid inductible protein IniA OS=Mycobacterium smegmatis (strain ATCC 700084 / mc(2)155) GN=MSMEG_0695 PE=4 SV=1	tr|A0QQB4|A0QQB4_MYCS2	66 kDa		Mycobacterium smegmatis str. MC2 155	19	7	15	15
124	Transcriptional regulator, AraC family protein OS=Mycobacterium smegmatis (strain ATCC 700084 / mc(2)155) GN=MSMEG_3488 PE=4 SV=1	tr|A0QY04|A0QY04_MYCS2	35 kDa		Mycobacterium smegmatis str. MC2 155	14	13	14	15
125	Acetyl-/propionyl-coenzyme A carboxylase alpha chain OS=Mycobacterium smegmatis (strain ATCC 700084 / mc(2)155) GN=MSMEG_0334 PE=4 SV=1	tr|A0QPA9|A0QPA9_MYCS2	71 kDa		Mycobacterium smegmatis str. MC2 155	25	20	10	0
126	Short chain dehydrogenase OS=Mycobacterium smegmatis (strain ATCC 700084 / mc(2)155) GN=MSMEG_0530 PE=4 SV=1	tr|A0QPV3|A0QPV3_MYCS2	25 kDa		Mycobacterium smegmatis str. MC2 155	10	14	11	20
127	Transcriptional regulator, TetR family OS=Mycobacterium smegmatis (strain ATCC 700084 / mc(2)155) GN=MSMEG_4847 PE=4 SV=1	tr|A0R1R5|A0R1R5_MYCS2	24 kDa		Mycobacterium smegmatis str. MC2 155	16	13	13	13
128	Iron-sulfur cluster carrier protein OS=Mycobacterium smegmatis (strain ATCC 700084 / mc(2)155) GN=mrp PE=3 SV=1	tr|A0R2D0|A0R2D0_MYCS2	40 kDa		Mycobacterium smegmatis str. MC2 155	11	11	17	16
129	Aldehyde dehydrogenase OS=Mycobacterium smegmatis (strain ATCC 700084 / mc(2)155) GN=gabD2 PE=3 SV=1	tr|A0QQV4|A0QQV4_MYCS2	55 kDa		Mycobacterium smegmatis str. MC2 155	10	7	19	17
130	Uncharacterized protein OS=Mycobacterium smegmatis (strain ATCC 700084 / mc(2)155) GN=MSMEG_1244 PE=4 SV=1	tr|A0QRU7|A0QRU7_MYCS2	126 kDa		unknown	5	14	16	18
131	Integration host factor OS=Mycobacterium smegmatis (strain ATCC 700084 / mc(2)155) GN=mihF PE=4 SV=1	tr|A0QWS8|A0QWS8_MYCS2	12 kDa		Mycobacterium smegmatis str. MC2 155	15	15	13	11
132	DNA gyrase subunit B OS=Mycobacterium smegmatis (strain ATCC 700084 / mc(2)155) GN=gyrB PE=1 SV=1	sp|A0QNE0|GYRB_MYCS2	75 kDa		Mycobacterium smegmatis str. MC2 155	9	17	9	18
133	2Fe-2S iron-sulfur cluster binding domain protein OS=Mycobacterium smegmatis (strain ATCC 700084 / mc(2)155) GN=MSMEG_1885 PE=4 SV=1	tr|A0QTL3|A0QTL3_MYCS2	42 kDa		Mycobacterium smegmatis str. MC2 155	9	13	13	18
134	Uncharacterized protein OS=Mycobacterium smegmatis (strain ATCC 700084 / mc(2)155) GN=MSMEG_1957 PE=4 SV=1	tr|A0QTT5|A0QTT5_MYCS2	49 kDa		unknown	6	15	13	19
135	ABC transporter, ATP-binding component OS=Mycobacterium smegmatis (strain ATCC 700084 / mc(2)155) GN=MSMEG_3215 PE=4 SV=1	tr|A0QX91|A0QX91_MYCS2	29 kDa		Mycobacterium smegmatis str. MC2 155	12	10	15	16
136	2-oxoglutarate dehydrogenase, E2 component, dihydrolipoamide succinyltransferase OS=Mycobacterium smegmatis (strain ATCC 700084 / mc(2)155) GN=sucB PE=3 SV=1	tr|A0R072|A0R072_MYCS2	61 kDa		Mycobacterium smegmatis str. MC2 155	8	13	14	18
137	Short chain dehydrogenase OS=Mycobacterium smegmatis (strain ATCC 700084 / mc(2)155) GN=MSMEG_0876 PE=3 SV=1	tr|A0QQU2|A0QQU2_MYCS2	33 kDa		Mycobacterium smegmatis str. MC2 155	6	15	12	20
138	Ribonucleoside-diphosphate reductase subunit alpha 1 OS=Mycobacterium smegmatis (strain ATCC 700084 / mc(2)155) GN=nrdE1 PE=1 SV=1	sp|P0CG99|RIR1A_MYCS2 (+1)	82 kDa		Mycobacterium smegmatis str. MC2 155	3	4	21	23
139	DNA helicase OS=Mycobacterium smegmatis (strain ATCC 700084 / mc(2)155) GN=MSMEG_1255 PE=3 SV=1	tr|A0QRV8|A0QRV8_MYCS2	81 kDa		Mycobacterium smegmatis str. MC2 155	9	5	14	23
140	DNA-binding protein OS=Mycobacterium smegmatis (strain ATCC 700084 / mc(2)155) GN=MSMEG_3121 PE=4 SV=1	tr|A0QWZ8|A0QWZ8_MYCS2	30 kDa		Mycobacterium smegmatis str. MC2 155	14	15	10	12
141	sp|K1C9_HUMAN|	zz|ZZ_FGCZCont0099|	62 kDa	TRUE	unknown	4	17	17	16
142	Endonuclease III OS=Mycobacterium smegmatis (strain ATCC 700084 / mc(2)155) GN=nth PE=3 SV=1	tr|A0R5G9|A0R5G9_MYCS2	29 kDa		Mycobacterium smegmatis str. MC2 155	21	22	2	5
143	DNA replication and repair protein RecF OS=Mycobacterium smegmatis (strain ATCC 700084 / mc(2)155) GN=recF PE=3 SV=1	sp|A0QND8|RECF_MYCS2	42 kDa		Mycobacterium smegmatis str. MC2 155	14	8	12	15
144	Tyrosine recombinase XerC OS=Mycobacterium smegmatis (strain ATCC 700084 / mc(2)155) GN=xerC PE=3 SV=1	sp|A0QVB4|XERC_MYCS2	33 kDa		Mycobacterium smegmatis str. MC2 155	12	12	10	15
145	Molybdopterin biosynthesis protein MoeB OS=Mycobacterium smegmatis (strain ATCC 700084 / mc(2)155) GN=MSMEG_1937 PE=4 SV=1	tr|A0QTR5|A0QTR5_MYCS2	43 kDa		Mycobacterium smegmatis str. MC2 155	10	11	14	14
146	Alkyl hydroperoxide reductase subunit C OS=Mycobacterium smegmatis (strain ATCC 700084 / mc(2)155) GN=MSMEG_4891 PE=1 SV=1	sp|A0R1V9|AHPC_MYCS2	22 kDa		Mycobacterium smegmatis str. MC2 155	9	8	14	17
147	LysR-family protein transcriptional regulator OS=Mycobacterium smegmatis (strain ATCC 700084 / mc(2)155) GN=MSMEG_3840 PE=4 SV=1	tr|A0QYZ3|A0QYZ3_MYCS2	32 kDa		Mycobacterium smegmatis str. MC2 155	20	18	4	6
148	Adenylate cyclase, putative OS=Mycobacterium smegmatis (strain ATCC 700084 / mc(2)155) GN=MSMEG_4302 PE=4 SV=1	tr|A0R091|A0R091_MYCS2	56 kDa		unknown	11	0	37	0
149	Methyltransferase type 11 OS=Mycobacterium smegmatis (strain ATCC 700084 / mc(2)155) GN=MSMEG_6483 PE=4 SV=1	tr|A0R6A8|A0R6A8_MYCS2	26 kDa		Mycobacterium smegmatis str. MC2 155	12	10	13	13
150	Multifunctional 2-oxoglutarate metabolism enzyme OS=Mycobacterium smegmatis (strain ATCC 700084 / mc(2)155) GN=kgd PE=1 SV=1	sp|A0R2B1|KGD_MYCS2	136 kDa		Mycobacterium smegmatis str. MC2 155	8	7	10	22
151	4-hydroxy-2-oxovalerate aldolase 2 OS=Mycobacterium smegmatis (strain ATCC 700084 / mc(2)155) GN=bphI-2 PE=3 SV=1	sp|A0R4S6|HOA2_MYCS2	37 kDa		Mycobacterium smegmatis str. MC2 155	10	13	9	14
152	Transcriptional regulator LacI family OS=Mycobacterium smegmatis (strain ATCC 700084 / mc(2)155) GN=MSMEG_2011 PE=4 SV=1	tr|A0QTY7|A0QTY7_MYCS2	36 kDa		Mycobacterium smegmatis str. MC2 155	14	16	8	9
153	Universal stress protein family protein OS=Mycobacterium smegmatis (strain ATCC 700084 / mc(2)155) GN=MSMEG_3945 PE=3 SV=1	tr|A0QZ96|A0QZ96_MYCS2	29 kDa		unknown	10	9	15	12
154	TetR-type regulator OS=Mycobacterium smegmatis (strain ATCC 700084 / mc(2)155) GN=MSMEG_3961 PE=4 SV=1	tr|A0QZB2|A0QZB2_MYCS2	21 kDa		Mycobacterium smegmatis str. MC2 155	9	14	10	13
155	Acetyl-/propionyl-CoA carboxylase (Beta subunit) AccD1 OS=Mycobacterium smegmatis (strain ATCC 700084 / mc(2)155) GN=MSMEG_4717 PE=4 SV=1	tr|A0R1D9|A0R1D9_MYCS2	55 kDa		Mycobacterium smegmatis str. MC2 155	20	26	0	0
156	30S ribosomal protein S19 OS=Mycobacterium smegmatis (strain ATCC 700084 / mc(2)155) GN=rpsS PE=3 SV=1	sp|A0QSD5|RS19_MYCS2	11 kDa		Mycobacterium smegmatis str. MC2 155	10	11	12	12
157	Carbonic anhydrase OS=Mycobacterium smegmatis (strain ATCC 700084 / mc(2)155) GN=cynT PE=1 SV=1	sp|A0R566|CYNT_MYCS2	22 kDa		Mycobacterium smegmatis str. MC2 155	10	11	10	14
158	Geranylgeranyl reductase OS=Mycobacterium smegmatis (strain ATCC 700084 / mc(2)155) GN=MSMEG_1028 PE=4 SV=1	tr|A0QR89|A0QR89_MYCS2	43 kDa		Mycobacterium smegmatis str. MC2 155	11	14	8	12
159	Oxidoreductase, short-chain dehydrogenase/reductase family protein OS=Mycobacterium smegmatis (strain ATCC 700084 / mc(2)155) GN=MSMEG_1073 PE=3 SV=1	tr|A0QRD2|A0QRD2_MYCS2	32 kDa		Mycobacterium smegmatis str. MC2 155	10	11	11	13
160	MutT/nudix family protein OS=Mycobacterium smegmatis (strain ATCC 700084 / mc(2)155) GN=MSMEG_6927 PE=3 SV=1	tr|A0R7I3|A0R7I3_MYCS2	33 kDa		Mycobacterium smegmatis str. MC2 155	13	13	9	10
161	S-adenosylmethionine synthase OS=Mycobacterium smegmatis (strain ATCC 700084 / mc(2)155) GN=metK PE=1 SV=1	sp|A0QWT3|METK_MYCS2	43 kDa		Mycobacterium smegmatis str. MC2 155	10	5	12	17
162	LacI-family protein transcriptional regulator OS=Mycobacterium smegmatis (strain ATCC 700084 / mc(2)155) GN=MSMEG_1369 PE=4 SV=1	tr|A0QS67|A0QS67_MYCS2	38 kDa		Mycobacterium smegmatis str. MC2 155	13	20	5	6
163	Uncharacterized protein OS=Mycobacterium smegmatis (strain ATCC 700084 / mc(2)155) GN=MSMEG_3918 PE=4 SV=1	tr|A0QZ69|A0QZ69_MYCS2	16 kDa		unknown	10	15	10	9
164	50S ribosomal protein L32 OS=Mycobacterium smegmatis (strain ATCC 700084 / mc(2)155) GN=rpmF PE=3 SV=1	sp|A0R3I9|RL32_MYCS2	6 kDa		Mycobacterium smegmatis str. MC2 155	11	11	11	10
165	30S ribosomal protein S18 2 OS=Mycobacterium smegmatis (strain ATCC 700084 / mc(2)155) GN=rpsR2 PE=3 SV=1	sp|A0R7F7|RS182_MYCS2	10 kDa		Mycobacterium smegmatis str. MC2 155	11	10	13	9
166	AMP-binding enzyme OS=Mycobacterium smegmatis (strain ATCC 700084 / mc(2)155) GN=MSMEG_4254 PE=4 SV=1	tr|A0R042|A0R042_MYCS2	64 kDa		unknown	8	5	15	14
167	Uncharacterized protein OS=Mycobacterium smegmatis (strain ATCC 700084 / mc(2)155) GN=MSMEG_5225 PE=4 SV=1	tr|A0R2T3|A0R2T3_MYCS2	22 kDa		unknown	13	11	10	9
168	Transcriptional regulator, PadR family protein OS=Mycobacterium smegmatis (strain ATCC 700084 / mc(2)155) GN=MSMEG_6903 PE=4 SV=1	tr|A0R7G5|A0R7G5_MYCS2	21 kDa		unknown	13	9	11	9
169	50S ribosomal protein L20 OS=Mycobacterium smegmatis (strain ATCC 700084 / mc(2)155) GN=rplT PE=1 SV=1	sp|A0QYU6|RL20_MYCS2	14 kDa		Mycobacterium smegmatis str. MC2 155	10	8	12	12
170	Polyphosphate glucokinase OS=Mycobacterium smegmatis (strain ATCC 700084 / mc(2)155) GN=ppgK PE=4 SV=1	tr|A0QW03|A0QW03_MYCS2	28 kDa		Mycobacterium smegmatis str. MC2 155	18	1	21	2
171	Transcriptional regulator, AsnC family protein OS=Mycobacterium smegmatis (strain ATCC 700084 / mc(2)155) GN=MSMEG_3988 PE=4 SV=1	tr|A0QZD6|A0QZD6_MYCS2	36 kDa		unknown	18	24	0	0
172	UDP-N-acetylglucosamine 1-carboxyvinyltransferase OS=Mycobacterium smegmatis (strain ATCC 700084 / mc(2)155) GN=murA PE=3 SV=1	tr|A0R1Z6|A0R1Z6_MYCS2	44 kDa		Mycobacterium smegmatis str. MC2 155	7	10	11	14
173	Transcriptional regulator, PadR family protein OS=Mycobacterium smegmatis (strain ATCC 700084 / mc(2)155) GN=MSMEG_6227 PE=4 SV=1	tr|A0R5K8|A0R5K8_MYCS2	27 kDa		unknown	5	12	12	12
174	30S ribosomal protein S14 type Z OS=Mycobacterium smegmatis (strain ATCC 700084 / mc(2)155) GN=rpsZ PE=3 SV=1	sp|A0QSG2|RS14Z_MYCS2	7 kDa		Mycobacterium smegmatis str. MC2 155	14	7	13	8
175	RNA polymerase-binding protein RbpA OS=Mycobacterium smegmatis (strain ATCC 700084 / mc(2)155) GN=rbpA PE=1 SV=2	sp|A0QZ11|RBPA_MYCS2	13 kDa		Mycobacterium smegmatis str. MC2 155	10	5	13	13
176	Iron-dependent repressor IdeR OS=Mycobacterium smegmatis (strain ATCC 700084 / mc(2)155) GN=ideR PE=4 SV=1	tr|A0QVZ3|A0QVZ3_MYCS2	25 kDa		Mycobacterium smegmatis str. MC2 155	9	11	10	11
177	Uncharacterized protein OS=Mycobacterium smegmatis (strain ATCC 700084 / mc(2)155) GN=MSMEG_3595 PE=4 SV=1	tr|A0QYB0|A0QYB0_MYCS2	24 kDa		unknown	11	10	10	10
178	Universal stress protein family protein, putative OS=Mycobacterium smegmatis (strain ATCC 700084 / mc(2)155) GN=MSMEG_3811 PE=1 SV=1	tr|A0QYW6|A0QYW6_MYCS2	15 kDa		Mycobacterium smegmatis str. MC2 155	8	10	11	12
179	Uncharacterized protein OS=Mycobacterium smegmatis (strain ATCC 700084 / mc(2)155) GN=MSMEG_4582 PE=4 SV=1	tr|A0R113|A0R113_MYCS2	53 kDa		unknown	11	6	8	16
180	Thiazole synthase OS=Mycobacterium smegmatis (strain ATCC 700084 / mc(2)155) GN=thiG PE=1 SV=1	sp|A0QQL0|THIG_MYCS2	26 kDa		Mycobacterium smegmatis str. MC2 155	9	10	11	10
181	30S ribosomal protein S12 OS=Mycobacterium smegmatis (strain ATCC 700084 / mc(2)155) GN=rpsL PE=3 SV=1	sp|A0QS96|RS12_MYCS2	14 kDa		Mycobacterium smegmatis str. MC2 155	6	10	9	15
182	50S ribosomal protein L22 OS=Mycobacterium smegmatis (strain ATCC 700084 / mc(2)155) GN=rplV PE=1 SV=1	sp|A0QSD6|RL22_MYCS2	16 kDa		Mycobacterium smegmatis str. MC2 155	9	8	12	11
183	Argininosuccinate synthase OS=Mycobacterium smegmatis (strain ATCC 700084 / mc(2)155) GN=argG PE=3 SV=1	sp|A0QYS6|ASSY_MYCS2	44 kDa		Mycobacterium smegmatis str. MC2 155	9	3	13	15
184	3-ketoacyl-CoA thiolase OS=Mycobacterium smegmatis (strain ATCC 700084 / mc(2)155) GN=fadA2 PE=3 SV=1	tr|A0QPE8|A0QPE8_MYCS2	45 kDa		Mycobacterium smegmatis str. MC2 155	9	10	12	9
185	Uncharacterized protein OS=Mycobacterium smegmatis (strain ATCC 700084 / mc(2)155) GN=MSMEG_1812 PE=4 SV=1	tr|A0QTE6|A0QTE6_MYCS2	10 kDa		unknown	15	25	0	0
186	Putative regulatory protein OS=Mycobacterium smegmatis (strain ATCC 700084 / mc(2)155) GN=MSMEG_3975 PE=4 SV=1	tr|A0QZC5|A0QZC5_MYCS2	58 kDa		unknown	19	3	13	5
187	Universal stress protein family protein OS=Mycobacterium smegmatis (strain ATCC 700084 / mc(2)155) GN=MSMEG_4362 PE=3 SV=1	tr|A0R0E9|A0R0E9_MYCS2	28 kDa		unknown	13	7	16	4
188	Aspartokinase OS=Mycobacterium smegmatis (strain ATCC 700084 / mc(2)155) GN=ask PE=3 SV=1	tr|A0R5N8|A0R5N8_MYCS2	44 kDa		Mycobacterium smegmatis str. MC2 155	10	7	9	14
189	5-methyltetrahydropteroyltriglutamate--homocysteine methyltransferase OS=Mycobacterium smegmatis (strain ATCC 700084 / mc(2)155) GN=metE PE=3 SV=1	tr|A0R6Q9|A0R6Q9_MYCS2	83 kDa		Mycobacterium smegmatis str. MC2 155	10	8	11	11
190	Inositol-3-phosphate synthase OS=Mycobacterium smegmatis (strain ATCC 700084 / mc(2)155) GN=ino1 PE=1 SV=1	sp|A0R7G6|INO1_MYCS2	39 kDa		Mycobacterium smegmatis str. MC2 155	10	7	8	14
191	RemM protein OS=Mycobacterium smegmatis (strain ATCC 700084 / mc(2)155) GN=MSMEG_0986 PE=4 SV=1	tr|A0QR50|A0QR50_MYCS2	26 kDa		Mycobacterium smegmatis str. MC2 155	4	13	9	13
192	Pyruvate flavodoxin/ferredoxin oxidoreductase-like protein OS=Mycobacterium smegmatis (strain ATCC 700084 / mc(2)155) GN=MSMEG_4646 PE=4 SV=1	tr|A0R171|A0R171_MYCS2	69 kDa		Mycobacterium smegmatis str. MC2 155	9	3	13	14
193	Chromosome partitioning protein ParA OS=Mycobacterium smegmatis (strain ATCC 700084 / mc(2)155) GN=MSMEG_6939 PE=4 SV=1	tr|A0R7J4|A0R7J4_MYCS2	35 kDa		unknown	9	6	12	12
194	30S ribosomal protein S9 OS=Mycobacterium smegmatis (strain ATCC 700084 / mc(2)155) GN=rpsI PE=1 SV=1	sp|A0QSP9|RS9_MYCS2	17 kDa		Mycobacterium smegmatis str. MC2 155	8	11	8	11
195	30S ribosomal protein S16 OS=Mycobacterium smegmatis (strain ATCC 700084 / mc(2)155) GN=rpsP PE=1 SV=1	sp|A0QV37|RS16_MYCS2	17 kDa		Mycobacterium smegmatis str. MC2 155	7	9	11	11
196	ATPase, AAA family protein OS=Mycobacterium smegmatis (strain ATCC 700084 / mc(2)155) GN=MSMEG_0059 PE=4 SV=1	tr|A0QNI9|A0QNI9_MYCS2	62 kDa		Mycobacterium smegmatis str. MC2 155	5	4	12	17
197	Short chain dehydrogenase OS=Mycobacterium smegmatis (strain ATCC 700084 / mc(2)155) GN=MSMEG_0863 PE=4 SV=1	tr|A0QQS8|A0QQS8_MYCS2	33 kDa		Mycobacterium smegmatis str. MC2 155	7	6	13	13
198	Translation initiation factor IF-2 OS=Mycobacterium smegmatis (strain ATCC 700084 / mc(2)155) GN=infB PE=3 SV=1	tr|A0QVM7|A0QVM7_MYCS2	66 kDa		Mycobacterium smegmatis str. MC2 155	6	7	11	14
199	PhoH family protein OS=Mycobacterium smegmatis (strain ATCC 700084 / mc(2)155) GN=MSMEG_4497 PE=4 SV=1	tr|A0R0T1|A0R0T1_MYCS2	38 kDa		Mycobacterium smegmatis str. MC2 155	9	8	9	12
200	50S ribosomal protein L3 OS=Mycobacterium smegmatis (strain ATCC 700084 / mc(2)155) GN=rplC PE=1 SV=1	sp|A0QSD1|RL3_MYCS2	23 kDa		Mycobacterium smegmatis str. MC2 155	7	9	12	9
201	ISMsm2, transposase OS=Mycobacterium smegmatis (strain ATCC 700084 / mc(2)155) GN=MSMEG_0054 PE=4 SV=1	tr|A0QNI3|A0QNI3_MYCS2	40 kDa		unknown	4	11	6	16
202	Uncharacterized protein OS=Mycobacterium smegmatis (strain ATCC 700084 / mc(2)155) GN=MSMEG_0053 PE=4 SV=1	tr|A0QNI4|A0QNI4_MYCS2	50 kDa		unknown	10	5	11	11
203	Cobalamin biosynthesis protein cobIJ OS=Mycobacterium smegmatis (strain ATCC 700084 / mc(2)155) GN=cobIJ PE=3 SV=1	tr|A0QZ26|A0QZ26_MYCS2	54 kDa		Mycobacterium smegmatis str. MC2 155	10	8	6	13
204	DNA polymerase III subunit delta OS=Mycobacterium smegmatis (strain ATCC 700084 / mc(2)155) GN=holB PE=4 SV=1	tr|A0R5D5|A0R5D5_MYCS2	42 kDa		Mycobacterium smegmatis str. MC2 155	4	7	13	13
205	sp|TRYP_PIG|	zz|ZZ_FGCZCont0179|	24 kDa	TRUE	unknown	9	10	11	11
206	30S ribosomal protein S15 OS=Mycobacterium smegmatis (strain ATCC 700084 / mc(2)155) GN=rpsO PE=1 SV=1	sp|A0QVQ3|RS15_MYCS2	10 kDa		Mycobacterium smegmatis str. MC2 155	8	9	11	8
207	30S ribosomal protein S20 OS=Mycobacterium smegmatis (strain ATCC 700084 / mc(2)155) GN=rpsT PE=1 SV=1	sp|A0R102|RS20_MYCS2	10 kDa		Mycobacterium smegmatis str. MC2 155	9	9	7	11
208	ATP-dependent RNA helicase DeaD OS=Mycobacterium smegmatis (strain ATCC 700084 / mc(2)155) GN=deaD PE=3 SV=1	tr|A0R2A4|A0R2A4_MYCS2	64 kDa		Mycobacterium smegmatis str. MC2 155	3	9	9	15
209	Cobyric acid synthase OS=Mycobacterium smegmatis (strain ATCC 700084 / mc(2)155) GN=MSMEG_6277 PE=4 SV=1	tr|A0R5Q8|A0R5Q8_MYCS2	25 kDa		Mycobacterium smegmatis str. MC2 155	9	7	11	9
210	Uncharacterized protein OS=Mycobacterium smegmatis (strain ATCC 700084 / mc(2)155) GN=MSMEG_6411 PE=4 SV=1	tr|A0R636|A0R636_MYCS2	13 kDa		unknown	7	9	10	10
211	Polyribonucleotide nucleotidyltransferase OS=Mycobacterium smegmatis (strain ATCC 700084 / mc(2)155) GN=pnp PE=1 SV=1	sp|A0QVQ5|PNP_MYCS2	81 kDa		Mycobacterium smegmatis str. MC2 155	5	2	12	16
212	Uncharacterized protein OS=Mycobacterium smegmatis (strain ATCC 700084 / mc(2)155) GN=MSMEG_0441 PE=4 SV=1	tr|A0QPL6|A0QPL6_MYCS2	27 kDa		Mycobacterium smegmatis str. MC2 155	8	6	11	10
213	Crp/Fnr familytranscriptional regulator OS=Mycobacterium smegmatis (strain ATCC 700084 / mc(2)155) GN=MSMEG_0539 PE=4 SV=1	tr|A0QPW2|A0QPW2_MYCS2	25 kDa		Mycobacterium smegmatis str. MC2 155	6	5	10	14
214	Putative protease IV Sppa OS=Mycobacterium smegmatis (strain ATCC 700084 / mc(2)155) GN=sppA PE=4 SV=1	tr|A0QSH0|A0QSH0_MYCS2	63 kDa		Mycobacterium smegmatis str. MC2 155	5	9	9	12
215	Acetolactate synthase OS=Mycobacterium smegmatis (strain ATCC 700084 / mc(2)155) GN=ilvB PE=3 SV=1	tr|A0QUX6|A0QUX6_MYCS2	66 kDa		Mycobacterium smegmatis str. MC2 155	7	3	12	13
216	ABC transporter ATP-binding protein, possibly in EF-3 subfamily protein OS=Mycobacterium smegmatis (strain ATCC 700084 / mc(2)155) GN=MSMEG_3140 PE=4 SV=1	tr|A0QX17|A0QX17_MYCS2	58 kDa		Mycobacterium smegmatis str. MC2 155	6	7	8	14
217	Uncharacterized protein OS=Mycobacterium smegmatis (strain ATCC 700084 / mc(2)155) GN=MSMEG_3419 PE=4 SV=1	tr|A0QXT5|A0QXT5_MYCS2	34 kDa		unknown	8	8	9	10
218	Acyltransferase family protein OS=Mycobacterium smegmatis (strain ATCC 700084 / mc(2)155) GN=MSMEG_4704 PE=4 SV=1	tr|A0R1C7|A0R1C7_MYCS2	55 kDa		Mycobacterium smegmatis str. MC2 155	6	7	9	13
219	Iron-sulfur cluster binding protein OS=Mycobacterium smegmatis (strain ATCC 700084 / mc(2)155) GN=MSMEG_0594 PE=4 SV=1	tr|A0QQ17|A0QQ17_MYCS2	53 kDa		Mycobacterium smegmatis str. MC2 155	8	6	11	8
220	RNA polymerase sigma factor OS=Mycobacterium smegmatis (strain ATCC 700084 / mc(2)155) GN=mysB PE=3 SV=1	tr|A0QVZ5|A0QVZ5_MYCS2	36 kDa	TRUE	Mycobacterium smegmatis str. MC2 155	6	5	17	15
221	Periplasmic binding proteins and sugar binding domain of the LacI family protein, putative OS=Mycobacterium smegmatis (strain ATCC 700084 / mc(2)155) GN=MSMEG_6044 PE=4 SV=1	tr|A0R530|A0R530_MYCS2	39 kDa		Mycobacterium smegmatis str. MC2 155	8	7	11	8
222	Mur ligase family protein OS=Mycobacterium smegmatis (strain ATCC 700084 / mc(2)155) GN=MSMEG_6276 PE=4 SV=1	tr|A0R5Q7|A0R5Q7_MYCS2	43 kDa		Mycobacterium smegmatis str. MC2 155	6	5	13	10
223	30S ribosomal protein S13 OS=Mycobacterium smegmatis (strain ATCC 700084 / mc(2)155) GN=rpsM PE=1 SV=1	sp|A0QSL5|RS13_MYCS2	14 kDa		Mycobacterium smegmatis str. MC2 155	9	7	10	7
224	Elongation factor Ts OS=Mycobacterium smegmatis (strain ATCC 700084 / mc(2)155) GN=tsf PE=1 SV=1	sp|A0QVB9|EFTS_MYCS2	29 kDa	TRUE	Mycobacterium smegmatis str. MC2 155	4	6	11	12
225	Glyceraldehyde-3-phosphate dehydrogenase OS=Mycobacterium smegmatis (strain ATCC 700084 / mc(2)155) GN=gapA PE=1 SV=1	sp|A0QWW2|G3P_MYCS2	36 kDa		Mycobacterium smegmatis str. MC2 155	6	7	10	10
226	Ribonuclease E OS=Mycobacterium smegmatis (strain ATCC 700084 / mc(2)155) GN=rne PE=3 SV=1	sp|A0R152|RNE_MYCS2	113 kDa		Mycobacterium smegmatis str. MC2 155	5	4	10	14
227	ATP synthase gamma chain OS=Mycobacterium smegmatis (strain ATCC 700084 / mc(2)155) GN=atpG PE=1 SV=1	sp|A0R201|ATPG_MYCS2	33 kDa		Mycobacterium smegmatis str. MC2 155	7	4	12	10
228	Glycine oxidase ThiO OS=Mycobacterium smegmatis (strain ATCC 700084 / mc(2)155) GN=thiO PE=4 SV=1	tr|A0QQK8|A0QQK8_MYCS2	36 kDa		Mycobacterium smegmatis str. MC2 155	7	5	9	12
229	Conserved domain protein OS=Mycobacterium smegmatis (strain ATCC 700084 / mc(2)155) GN=MSMEG_1951 PE=4 SV=1	tr|A0QTS9|A0QTS9_MYCS2	25 kDa		unknown	6	9	5	13
230	Transcriptional regulator (Bacterial regulatory proteins, IclR family) OS=Mycobacterium smegmatis (strain ATCC 700084 / mc(2)155) GN=MSMEG_2386 PE=4 SV=1	tr|A0QUY8|A0QUY8_MYCS2	24 kDa		Mycobacterium smegmatis str. MC2 155	12	16	2	3
231	Diacylglycerol O-acyltransferase OS=Mycobacterium smegmatis (strain ATCC 700084 / mc(2)155) GN=MSMEG_4297 PE=3 SV=1	tr|A0R086|A0R086_MYCS2	50 kDa		Mycobacterium smegmatis str. MC2 155	4	8	8	13
232	Uncharacterized protein OS=Mycobacterium smegmatis (strain ATCC 700084 / mc(2)155) GN=MSMEG_6240 PE=4 SV=1	tr|A0R5M1|A0R5M1_MYCS2	54 kDa		unknown	11	2	14	6
233	50S ribosomal protein L1 OS=Mycobacterium smegmatis (strain ATCC 700084 / mc(2)155) GN=rplA PE=1 SV=1	sp|A0QS46|RL1_MYCS2	25 kDa		Mycobacterium smegmatis str. MC2 155	8	4	9	10
234	30S ribosomal protein S17 OS=Mycobacterium smegmatis (strain ATCC 700084 / mc(2)155) GN=rpsQ PE=1 SV=1	sp|A0QSE0|RS17_MYCS2	11 kDa		Mycobacterium smegmatis str. MC2 155	12	4	11	5
235	50S ribosomal protein L6 OS=Mycobacterium smegmatis (strain ATCC 700084 / mc(2)155) GN=rplF PE=1 SV=1	sp|A0QSG4|RL6_MYCS2	19 kDa		Mycobacterium smegmatis str. MC2 155	7	6	12	7
236	ECF RNA polymerase sigma factor SigH OS=Mycobacterium smegmatis (strain ATCC 700084 / mc(2)155) GN=sigH PE=1 SV=2	sp|A0QTP2|SIGH_MYCS2	25 kDa		Mycobacterium smegmatis str. MC2 155	10	6	8	8
237	Cluster of Putative Lsr2 protein OS=Mycobacterium smegmatis (strain ATCC 700084 / mc(2)155) GN=MSMEG_1060 PE=4 SV=1 (tr|A0QRB8|A0QRB8_MYCS2)	tr|A0QRB8|A0QRB8_MYCS2 [2]	14 kDa	TRUE	Mycobacterium smegmatis str. MC2 155	9	6	10	7
237.1	Putative Lsr2 protein OS=Mycobacterium smegmatis (strain ATCC 700084 / mc(2)155) GN=MSMEG_1060 PE=4 SV=1	tr|A0QRB8|A0QRB8_MYCS2	14 kDa	TRUE	Mycobacterium smegmatis str. MC2 155	9	6	10	7
237.2	Uncharacterized protein OS=Mycobacterium smegmatis (strain ATCC 700084 / mc(2)155) GN=MSMEG_6147 PE=4 SV=1	tr|A0R5D0|A0R5D0_MYCS2	40 kDa	TRUE	unknown	0	0	0	0
238	Cell division ATP-binding protein FtsE OS=Mycobacterium smegmatis (strain ATCC 700084 / mc(2)155) GN=ftsE PE=4 SV=1	tr|A0QU61|A0QU61_MYCS2	25 kDa		Mycobacterium smegmatis str. MC2 155	7	6	9	10
239	Acetyl/propionyl-CoA carboxylase (Beta subunit) AccD6 OS=Mycobacterium smegmatis (strain ATCC 700084 / mc(2)155) GN=accD6 PE=4 SV=1	tr|A0R0B6|A0R0B6_MYCS2	50 kDa		Mycobacterium smegmatis str. MC2 155	5	4	7	16
240	Elongation factor 4 OS=Mycobacterium smegmatis (strain ATCC 700084 / mc(2)155) GN=lepA PE=3 SV=1	tr|A0R0Y9|A0R0Y9_MYCS2	70 kDa		Mycobacterium smegmatis str. MC2 155	7	5	9	11
241	Putative oxidoreductase YdbC OS=Mycobacterium smegmatis (strain ATCC 700084 / mc(2)155) GN=MSMEG_4686 PE=4 SV=1	tr|A0R1A8|A0R1A8_MYCS2	32 kDa		Mycobacterium smegmatis str. MC2 155	6	6	10	10
242	Transcriptional repressor NrdR OS=Mycobacterium smegmatis (strain ATCC 700084 / mc(2)155) GN=nrdR PE=3 SV=1	sp|A0QVY8|NRDR_MYCS2	17 kDa		Mycobacterium smegmatis str. MC2 155	8	6	9	8
243	Enolase OS=Mycobacterium smegmatis (strain ATCC 700084 / mc(2)155) GN=eno PE=1 SV=1	sp|A0R3B8|ENO_MYCS2	45 kDa		Mycobacterium smegmatis str. MC2 155	7	7	10	7
244	Cobyrinic Acid a,c-diamide synthase OS=Mycobacterium smegmatis (strain ATCC 700084 / mc(2)155) GN=MSMEG_1927 PE=1 SV=1	tr|A0QTQ5|A0QTQ5_MYCS2	28 kDa		Mycobacterium smegmatis str. MC2 155	4	6	11	10
245	tRNA (Adenine-N(1)-)-methyltransferase OS=Mycobacterium smegmatis (strain ATCC 700084 / mc(2)155) GN=MSMEG_3906 PE=4 SV=1	tr|A0QZ58|A0QZ58_MYCS2	31 kDa		Mycobacterium smegmatis str. MC2 155	1	1	18	11
246	Isochorismatase hydrolase OS=Mycobacterium smegmatis (strain ATCC 700084 / mc(2)155) GN=MSMEG_4976 PE=4 SV=1	tr|A0R239|A0R239_MYCS2	21 kDa		Mycobacterium smegmatis str. MC2 155	8	4	10	9
247	GTP-binding protein TypA/BipA OS=Mycobacterium smegmatis (strain ATCC 700084 / mc(2)155) GN=typA PE=4 SV=1	tr|A0R2J0|A0R2J0_MYCS2	68 kDa		Mycobacterium smegmatis str. MC2 155	1	2	10	18
248	Phosphoribosylformylglycinamidine cyclo-ligase OS=Mycobacterium smegmatis (strain ATCC 700084 / mc(2)155) GN=purM PE=3 SV=1	tr|A0R4D8|A0R4D8_MYCS2	38 kDa		Mycobacterium smegmatis str. MC2 155	6	2	12	11
249	Alcohol dehydrogenase GroES-like protein OS=Mycobacterium smegmatis (strain ATCC 700084 / mc(2)155) GN=MSMEG_6616 PE=3 SV=1	tr|A0R6N9|A0R6N9_MYCS2	42 kDa		Mycobacterium smegmatis str. MC2 155	5	8	6	12
250	50S ribosomal protein L10 OS=Mycobacterium smegmatis (strain ATCC 700084 / mc(2)155) GN=rplJ PE=1 SV=1	sp|A0QS62|RL10_MYCS2	18 kDa		Mycobacterium smegmatis str. MC2 155	5	5	9	11
251	ABC nitrate/sulfonate/bicarbonate transporter, ATPase subunit OS=Mycobacterium smegmatis (strain ATCC 700084 / mc(2)155) GN=MSMEG_0551 PE=4 SV=1	tr|A0QPX4|A0QPX4_MYCS2	28 kDa		Mycobacterium smegmatis str. MC2 155	6	6	10	8
252	Aspartate aminotransferase OS=Mycobacterium smegmatis (strain ATCC 700084 / mc(2)155) GN=MSMEG_0688 PE=4 SV=1	tr|A0QQA8|A0QQA8_MYCS2	47 kDa		Mycobacterium smegmatis str. MC2 155	6	7	6	11
253	ABC transporter ATP-binding protein OS=Mycobacterium smegmatis (strain ATCC 700084 / mc(2)155) GN=MSMEG_1046 PE=4 SV=1	tr|A0QRA5|A0QRA5_MYCS2	31 kDa		Mycobacterium smegmatis str. MC2 155	7	3	7	13
254	Selenide, water dikinase OS=Mycobacterium smegmatis (strain ATCC 700084 / mc(2)155) GN=selD PE=3 SV=1	tr|A0QTI1|A0QTI1_MYCS2	34 kDa		Mycobacterium smegmatis str. MC2 155	5	10	8	7
255	Sulfate/thiosulfate import ATP-binding protein CysA OS=Mycobacterium smegmatis (strain ATCC 700084 / mc(2)155) GN=cysA PE=3 SV=1	tr|A0R0W4|A0R0W4_MYCS2	39 kDa		Mycobacterium smegmatis str. MC2 155	8	4	9	9
256	Formamidopyrimidine-DNA glycosylase OS=Mycobacterium smegmatis (strain ATCC 700084 / mc(2)155) GN=fpg PE=3 SV=1	sp|A0QV21|FPG_MYCS2	32 kDa		Mycobacterium smegmatis str. MC2 155	12	13	2	2
257	Catalase-peroxidase 1 OS=Mycobacterium smegmatis (strain ATCC 700084 / mc(2)155) GN=katG1 PE=3 SV=1	sp|A0R609|KATG1_MYCS2	81 kDa		Mycobacterium smegmatis str. MC2 155	16	1	10	2
258	Beta-lactamase-like protein OS=Mycobacterium smegmatis (strain ATCC 700084 / mc(2)155) GN=MSMEG_0775 PE=4 SV=1	tr|A0QQJ3|A0QQJ3_MYCS2	27 kDa		unknown	7	8	6	8
259	Peptidase, M16 family protein OS=Mycobacterium smegmatis (strain ATCC 700084 / mc(2)155) GN=MSMEG_2657 PE=3 SV=1	tr|A0QVQ6|A0QVQ6_MYCS2	47 kDa		Mycobacterium smegmatis str. MC2 155	8	7	4	10
260	Shikimate kinase OS=Mycobacterium smegmatis (strain ATCC 700084 / mc(2)155) GN=aroK PE=3 SV=1	tr|A0QWR0|A0QWR0_MYCS2	26 kDa		Mycobacterium smegmatis str. MC2 155	8	7	8	6
261	Tyrosine recombinase XerD OS=Mycobacterium smegmatis (strain ATCC 700084 / mc(2)155) GN=xerD PE=3 SV=1	tr|A0QYQ5|A0QYQ5_MYCS2	34 kDa		Mycobacterium smegmatis str. MC2 155	8	5	8	8
262	NAD dependent epimerase/dehydratase OS=Mycobacterium smegmatis (strain ATCC 700084 / mc(2)155) GN=MSMEG_4284 PE=4 SV=1	tr|A0R073|A0R073_MYCS2	32 kDa		Mycobacterium smegmatis str. MC2 155	6	4	8	11
263	Uncharacterized protein OS=Mycobacterium smegmatis (strain ATCC 700084 / mc(2)155) GN=MSMEG_4723 PE=4 SV=1	tr|A0R1E5|A0R1E5_MYCS2	55 kDa		unknown	4	3	10	12
264	Transcriptional regulator, MarR family OS=Mycobacterium smegmatis (strain ATCC 700084 / mc(2)155) GN=MSMEG_6361 PE=4 SV=1	tr|A0R5Y7|A0R5Y7_MYCS2	19 kDa		Mycobacterium smegmatis str. MC2 155	5	9	2	13
265	O-antigen export system, ATP-binding protein OS=Mycobacterium smegmatis (strain ATCC 700084 / mc(2)155) GN=rfbE PE=4 SV=1	tr|A0R5Z1|A0R5Z1_MYCS2	29 kDa		Mycobacterium smegmatis str. MC2 155	8	4	7	10
266	50S ribosomal protein L23 OS=Mycobacterium smegmatis (strain ATCC 700084 / mc(2)155) GN=rplW PE=1 SV=1	sp|A0QSD3|RL23_MYCS2	11 kDa		Mycobacterium smegmatis str. MC2 155	8	7	8	5
267	Imidazole glycerol phosphate synthase subunit HisF OS=Mycobacterium smegmatis (strain ATCC 700084 / mc(2)155) GN=hisF PE=3 SV=1	sp|A0QX87|HIS6_MYCS2	27 kDa		Mycobacterium smegmatis str. MC2 155	7	3	10	8
268	Uncharacterized tRNA/rRNA methyltransferase MSMEG_6073/MSMEI_5913 OS=Mycobacterium smegmatis (strain ATCC 700084 / mc(2)155) GN=MSMEG_6073 PE=3 SV=1	sp|A0R557|Y6073_MYCS2	33 kDa		Mycobacterium smegmatis str. MC2 155	5	6	8	9
269	Pyridoxamine 5'-phosphate oxidase family protein OS=Mycobacterium smegmatis (strain ATCC 700084 / mc(2)155) GN=MSMEG_3863 PE=4 SV=1	tr|A0QZ16|A0QZ16_MYCS2	14 kDa		unknown	9	5	7	7
270	Cell division protein FtsZ OS=Mycobacterium smegmatis (strain ATCC 700084 / mc(2)155) GN=ftsZ PE=3 SV=1	tr|A0R012|A0R012_MYCS2	39 kDa		Mycobacterium smegmatis str. MC2 155	1	3	9	15
271	Acetyl-/propionyl-coenzyme A carboxylase alpha chain OS=Mycobacterium smegmatis (strain ATCC 700084 / mc(2)155) GN=accA2 PE=4 SV=1	tr|A0R3J3|A0R3J3_MYCS2	69 kDa		Mycobacterium smegmatis str. MC2 155	10	17	1	0
272	Metallo-beta-lactamase family protein OS=Mycobacterium smegmatis (strain ATCC 700084 / mc(2)155) GN=MSMEG_6190 PE=4 SV=1	tr|A0R5H2|A0R5H2_MYCS2	28 kDa		unknown	4	4	8	11
273	Alcohol dehydrogenase, iron-containing OS=Mycobacterium smegmatis (strain ATCC 700084 / mc(2)155) GN=MSMEG_6242 PE=4 SV=1	tr|A0R5M3|A0R5M3_MYCS2	46 kDa		Mycobacterium smegmatis str. MC2 155	11	0	10	7
274	ABC transporter related protein OS=Mycobacterium smegmatis (strain ATCC 700084 / mc(2)155) GN=MSMEG_6725 PE=4 SV=1	tr|A0R6Z5|A0R6Z5_MYCS2	52 kDa		Mycobacterium smegmatis str. MC2 155	2	7	2	17
275	50S ribosomal protein L4 OS=Mycobacterium smegmatis (strain ATCC 700084 / mc(2)155) GN=rplD PE=1 SV=1	sp|A0QSD2|RL4_MYCS2	23 kDa		Mycobacterium smegmatis str. MC2 155	7	5	7	8
276	Cyclohexanone monooxygenase OS=Mycobacterium smegmatis (strain ATCC 700084 / mc(2)155) GN=MSMEG_1030 PE=4 SV=1	tr|A0QR91|A0QR91_MYCS2	56 kDa		Mycobacterium smegmatis str. MC2 155	1	9	3	14
277	Transcription termination/antitermination protein NusG OS=Mycobacterium smegmatis (strain ATCC 700084 / mc(2)155) GN=nusG PE=3 SV=1	tr|A0QS44|A0QS44_MYCS2	30 kDa		Mycobacterium smegmatis str. MC2 155	6	5	7	9
278	Cyclopropane-fatty-acyl-phospholipid synthase 1 OS=Mycobacterium smegmatis (strain ATCC 700084 / mc(2)155) GN=cmaA1 PE=4 SV=1	tr|A0QS49|A0QS49_MYCS2	33 kDa	TRUE	Mycobacterium smegmatis str. MC2 155	5	1	11	13
279	Transcriptional regulator OS=Mycobacterium smegmatis (strain ATCC 700084 / mc(2)155) GN=MSMEG_1542 PE=4 SV=1	tr|A0QSN6|A0QSN6_MYCS2	45 kDa		unknown	6	8	5	8
280	Fatty-acid-CoA ligase FadD6 OS=Mycobacterium smegmatis (strain ATCC 700084 / mc(2)155) GN=fadD6 PE=4 SV=1	tr|A0R2E8|A0R2E8_MYCS2	64 kDa		Mycobacterium smegmatis str. MC2 155	6	5	8	8
281	Conserved membrane protein OS=Mycobacterium smegmatis (strain ATCC 700084 / mc(2)155) GN=MSMEG_5873 PE=4 SV=1	tr|A0R4L2|A0R4L2_MYCS2	28 kDa		unknown	5	4	8	10
282	IrpA OS=Mycobacterium smegmatis (strain ATCC 700084 / mc(2)155) GN=irpA PE=4 SV=1	tr|A0R543|A0R543_MYCS2	10 kDa		unknown	5	6	7	9
283	KanY protein OS=Mycobacterium smegmatis (strain ATCC 700084 / mc(2)155) GN=MSMEG_6282 PE=4 SV=1	tr|A0R5R3|A0R5R3_MYCS2	15 kDa		unknown	8	3	11	5
284	Cluster of ISMsm5, transposase OS=Mycobacterium smegmatis (strain ATCC 700084 / mc(2)155) GN=MSMEG_2805 PE=4 SV=1 (tr|A0QW49|A0QW49_MYCS2)	tr|A0QW49|A0QW49_MYCS2 [4]	40 kDa	TRUE	unknown	1	10	3	13
284.1	ISMsm5, transposase OS=Mycobacterium smegmatis (strain ATCC 700084 / mc(2)155) GN=MSMEG_2805 PE=4 SV=1	tr|A0QW49|A0QW49_MYCS2 (+1)	40 kDa	TRUE	unknown	1	10	3	12
284.2	ISMsm5, transposase OS=Mycobacterium smegmatis (strain ATCC 700084 / mc(2)155) GN=MSMEG_0547 PE=4 SV=1	tr|A0QPX1|A0QPX1_MYCS2 (+1)	40 kDa	TRUE	unknown	0	9	3	12
285	50S ribosomal protein L17 OS=Mycobacterium smegmatis (strain ATCC 700084 / mc(2)155) GN=rplQ PE=1 SV=1	sp|A0QSL9|RL17_MYCS2	22 kDa		Mycobacterium smegmatis str. MC2 155	5	5	8	8
286	LuxR family transcriptional regulator OS=Mycobacterium smegmatis (strain ATCC 700084 / mc(2)155) GN=MSMEG_0691 PE=4 SV=1	tr|A0QQB1|A0QQB1_MYCS2	87 kDa		Mycobacterium smegmatis str. MC2 155	7	1	12	5
287	ABC1 family protein OS=Mycobacterium smegmatis (strain ATCC 700084 / mc(2)155) GN=MSMEG_1353 PE=4 SV=1	tr|A0QS52|A0QS52_MYCS2	52 kDa		Mycobacterium smegmatis str. MC2 155	8	3	6	9
288	ABC transporter (ATP-binding protein) OS=Mycobacterium smegmatis (strain ATCC 700084 / mc(2)155) GN=MSMEG_1705 PE=4 SV=1	tr|A0QT43|A0QT43_MYCS2	56 kDa		Mycobacterium smegmatis str. MC2 155	6	4	7	9
289	GTPase Der OS=Mycobacterium smegmatis (strain ATCC 700084 / mc(2)155) GN=engA PE=3 SV=1	tr|A0QYP9|A0QYP9_MYCS2	51 kDa		Mycobacterium smegmatis str. MC2 155	5	5	7	9
290	Alpha oxoglutarate ferredoxin oxidoreductase, beta subunit OS=Mycobacterium smegmatis (strain ATCC 700084 / mc(2)155) GN=orB PE=4 SV=1	tr|A0R170|A0R170_MYCS2	37 kDa		Mycobacterium smegmatis str. MC2 155	4	6	6	10
291	ABC-transporter protein, ATP binding component OS=Mycobacterium smegmatis (strain ATCC 700084 / mc(2)155) GN=MSMEG_4700 PE=4 SV=1	tr|A0R1C3|A0R1C3_MYCS2	62 kDa		Mycobacterium smegmatis str. MC2 155	5	2	5	14
292	Clavaldehyde dehydrogenase OS=Mycobacterium smegmatis (strain ATCC 700084 / mc(2)155) GN=MSMEG_5568 PE=3 SV=1	tr|A0R3R5|A0R3R5_MYCS2	27 kDa		Mycobacterium smegmatis str. MC2 155	7	4	8	7
293	Meromycolate extension acyl carrier protein OS=Mycobacterium smegmatis (strain ATCC 700084 / mc(2)155) GN=acpM PE=1 SV=1	sp|A0R0B3|ACPM_MYCS2	11 kDa		Mycobacterium smegmatis str. MC2 155	6	4	6	9
294	ATP synthase subunit b-delta OS=Mycobacterium smegmatis (strain ATCC 700084 / mc(2)155) GN=atpFH PE=1 SV=1	sp|A0R203|ATPFD_MYCS2	47 kDa		Mycobacterium smegmatis str. MC2 155	6	5	5	9
295	Acyl-CoA synthase OS=Mycobacterium smegmatis (strain ATCC 700084 / mc(2)155) GN=MSMEG_0599 PE=4 SV=1	tr|A0QQ22|A0QQ22_MYCS2	59 kDa		unknown	6	3	8	8
296	Helix-turn-helix domain protein OS=Mycobacterium smegmatis (strain ATCC 700084 / mc(2)155) GN=MSMEG_0609 PE=4 SV=1	tr|A0QQ32|A0QQ32_MYCS2	32 kDa		Mycobacterium smegmatis str. MC2 155	3	14	0	8
297	ABC transporter, ATP-binding protein OS=Mycobacterium smegmatis (strain ATCC 700084 / mc(2)155) GN=mkl PE=4 SV=1	tr|A0QS64|A0QS64_MYCS2	39 kDa		Mycobacterium smegmatis str. MC2 155	7	2	7	9
298	DEAD/DEAH box helicase OS=Mycobacterium smegmatis (strain ATCC 700084 / mc(2)155) GN=MSMEG_1930 PE=3 SV=1	tr|A0QTQ8|A0QTQ8_MYCS2	55 kDa		Mycobacterium smegmatis str. MC2 155	6	2	7	10
299	Uncharacterized protein OS=Mycobacterium smegmatis (strain ATCC 700084 / mc(2)155) GN=MSMEG_3917 PE=4 SV=1	tr|A0QZ68|A0QZ68_MYCS2	21 kDa		unknown	8	8	4	5
300	Chaperone protein DnaJ OS=Mycobacterium smegmatis (strain ATCC 700084 / mc(2)155) GN=dnaJ PE=3 SV=1	tr|A0R0T8|A0R0T8_MYCS2	40 kDa		Mycobacterium smegmatis str. MC2 155	4	6	6	9
301	Amidophosphoribosyltransferase OS=Mycobacterium smegmatis (strain ATCC 700084 / mc(2)155) GN=purF PE=3 SV=1	tr|A0R4E0|A0R4E0_MYCS2	55 kDa		Mycobacterium smegmatis str. MC2 155	4	5	3	13
302	50S ribosomal protein L27 OS=Mycobacterium smegmatis (strain ATCC 700084 / mc(2)155) GN=rpmA PE=1 SV=1	sp|A0R150|RL27_MYCS2	9 kDa		Mycobacterium smegmatis str. MC2 155	6	7	7	4
303	Chaperone protein DnaJ OS=Mycobacterium smegmatis (strain ATCC 700084 / mc(2)155) GN=dnaJ PE=3 SV=1	tr|A0QQD0|A0QQD0_MYCS2	41 kDa		Mycobacterium smegmatis str. MC2 155	2	8	3	11
304	GntR family transcriptional regulator OS=Mycobacterium smegmatis (strain ATCC 700084 / mc(2)155) GN=MSMEG_4121 PE=4 SV=1	tr|A0QZR5|A0QZR5_MYCS2	27 kDa		Mycobacterium smegmatis str. MC2 155	4	11	6	3
305	Ubiquinol-cytochrome c reductase iron-sulfur subunit OS=Mycobacterium smegmatis (strain ATCC 700084 / mc(2)155) GN=MSMEG_4262 PE=4 SV=1	tr|A0R051|A0R051_MYCS2	45 kDa		Mycobacterium smegmatis str. MC2 155	5	1	8	10
306	Sulfate-binding lipoprotein SubI OS=Mycobacterium smegmatis (strain ATCC 700084 / mc(2)155) GN=MSMEG_4533 PE=4 SV=1	tr|A0R0W7|A0R0W7_MYCS2	37 kDa		Mycobacterium smegmatis str. MC2 155	5	4	7	8
307	FO synthase OS=Mycobacterium smegmatis (strain ATCC 700084 / mc(2)155) GN=MSMEG_5126 PE=3 SV=1	tr|A0R2I4|A0R2I4_MYCS2	95 kDa		Mycobacterium smegmatis str. MC2 155	2	2	6	14
308	UPF0232 protein MSMEG_0004/MSMEI_0006 OS=Mycobacterium smegmatis (strain ATCC 700084 / mc(2)155) GN=MSMEG_0004 PE=3 SV=1	sp|A0QND9|Y004_MYCS2	21 kDa		unknown	4	6	6	7
309	DNA-directed RNA polymerase subunit omega OS=Mycobacterium smegmatis (strain ATCC 700084 / mc(2)155) GN=rpoZ PE=1 SV=1	sp|A0QWT1|RPOZ_MYCS2	12 kDa		Mycobacterium smegmatis str. MC2 155	4	6	6	7
310	DNA primase OS=Mycobacterium smegmatis (strain ATCC 700084 / mc(2)155) GN=dnaG PE=3 SV=1	sp|O52200|DNAG_MYCS2	70 kDa		Mycobacterium smegmatis str. MC2 155	2	6	6	9
311	GntR family regulatory protein OS=Mycobacterium smegmatis (strain ATCC 700084 / mc(2)155) GN=MSMEG_2164 PE=4 SV=1	tr|A0QUD0|A0QUD0_MYCS2	27 kDa		Mycobacterium smegmatis str. MC2 155	6	3	7	7
312	Electron transfer flavoprotein, alpha subunit OS=Mycobacterium smegmatis (strain ATCC 700084 / mc(2)155) GN=etfA PE=4 SV=1	tr|A0QUV7|A0QUV7_MYCS2	32 kDa		Mycobacterium smegmatis str. MC2 155	5	7	5	6
313	ATP-dependent Clp protease proteolytic subunit OS=Mycobacterium smegmatis (strain ATCC 700084 / mc(2)155) GN=clpP PE=3 SV=1	tr|A0R197|A0R197_MYCS2	24 kDa		Mycobacterium smegmatis str. MC2 155	5	5	5	8
314	Bacterial proteasome activator OS=Mycobacterium smegmatis (strain ATCC 700084 / mc(2)155) GN=bpa PE=1 SV=1	sp|A0R5Z0|BPA_MYCS2	19 kDa		Mycobacterium smegmatis str. MC2 155	3	7	2	10
315	Enoyl-[acyl-carrier-protein] reductase [NADH] OS=Mycobacterium smegmatis (strain ATCC 700084 / mc(2)155) GN=inhA PE=3 SV=1	sp|P42829|INHA_MYCS2	29 kDa		Mycobacterium smegmatis str. MC2 155	2	1	8	11
316	Carbamoyl-phosphate synthase small chain OS=Mycobacterium smegmatis (strain ATCC 700084 / mc(2)155) GN=carA PE=3 SV=1	tr|A0QWS4|A0QWS4_MYCS2	41 kDa		Mycobacterium smegmatis str. MC2 155	5	4	5	8
317	ATPase, MoxR family protein OS=Mycobacterium smegmatis (strain ATCC 700084 / mc(2)155) GN=moxR PE=4 SV=1	tr|A0QX24|A0QX24_MYCS2	38 kDa		Mycobacterium smegmatis str. MC2 155	5	2	9	6
318	ATPase associated with various cellular activities OS=Mycobacterium smegmatis (strain ATCC 700084 / mc(2)155) GN=MSMEG_4583 PE=4 SV=1	tr|A0R114|A0R114_MYCS2	33 kDa		Mycobacterium smegmatis str. MC2 155	3	3	8	8
319	NAD-dependent epimerase/dehydratase OS=Mycobacterium smegmatis (strain ATCC 700084 / mc(2)155) GN=MSMEG_5189 PE=4 SV=1	tr|A0R2P7|A0R2P7_MYCS2	39 kDa		unknown	6	4	5	7
320	1-deoxy-D-xylulose-5-phosphate synthase OS=Mycobacterium smegmatis (strain ATCC 700084 / mc(2)155) GN=dxs PE=3 SV=1	sp|A0QW19|DXS_MYCS2	68 kDa		Mycobacterium smegmatis str. MC2 155	6	3	6	6
321	Single-stranded DNA-binding protein OS=Mycobacterium smegmatis (strain ATCC 700084 / mc(2)155) GN=ssb PE=1 SV=1	sp|Q9AFI5|SSB_MYCS2	17 kDa		Mycobacterium smegmatis str. MC2 155	5	5	6	5
322	Phosphotyrosine protein phosphatase PtpB OS=Mycobacterium smegmatis (strain ATCC 700084 / mc(2)155) GN=ptbB PE=4 SV=1	tr|A0QNM9|A0QNM9_MYCS2	29 kDa		Mycobacterium smegmatis str. MC2 155	4	6	5	6
323	Metallo-beta-lactamase family protein OS=Mycobacterium smegmatis (strain ATCC 700084 / mc(2)155) GN=MSMEG_2975 PE=4 SV=1	tr|A0QWK6|A0QWK6_MYCS2	24 kDa		unknown	4	5	3	9
324	Uncharacterized protein OS=Mycobacterium smegmatis (strain ATCC 700084 / mc(2)155) GN=MSMEG_3408 PE=4 SV=1	tr|A0QXS5|A0QXS5_MYCS2	22 kDa		unknown	10	11	0	0
325	Saccharopine dehydrogenase OS=Mycobacterium smegmatis (strain ATCC 700084 / mc(2)155) GN=MSMEG_4632 PE=4 SV=1	tr|A0R157|A0R157_MYCS2	44 kDa		Mycobacterium smegmatis str. MC2 155	3	5	6	7
326	Transcriptional regulatory protein OS=Mycobacterium smegmatis (strain ATCC 700084 / mc(2)155) GN=MSMEG_5784 PE=4 SV=1	tr|A0R4C4|A0R4C4_MYCS2	28 kDa		Mycobacterium smegmatis str. MC2 155	5	4	6	6
327	GTP cyclohydrolase 1 OS=Mycobacterium smegmatis (strain ATCC 700084 / mc(2)155) GN=folE PE=3 SV=1	tr|A0R587|A0R587_MYCS2	22 kDa		Mycobacterium smegmatis str. MC2 155	4	3	5	9
328	Uncharacterized oxidoreductase MSMEG_1603/MSMEI_1564 OS=Mycobacterium smegmatis (strain ATCC 700084 / mc(2)155) GN=MSMEG_1603 PE=1 SV=1	sp|A0QSU4|Y1603_MYCS2	39 kDa		Mycobacterium smegmatis str. MC2 155	2	2	5	11
329	UPF0182 protein MSMEG_1959/MSMEI_1915 OS=Mycobacterium smegmatis (strain ATCC 700084 / mc(2)155) GN=MSMEG_1959 PE=1 SV=1	sp|A0QTT7|Y1959_MYCS2	109 kDa		Mycobacterium smegmatis str. MC2 155	0	3	5	12
330	Heat-inducible transcription repressor HrcA OS=Mycobacterium smegmatis (strain ATCC 700084 / mc(2)155) GN=hrcA PE=1 SV=1	sp|A0R0T9|HRCA_MYCS2	37 kDa		Mycobacterium smegmatis str. MC2 155	3	0	11	6
331	Acetyl-/propionyl-CoA carboxylase beta subunit accD2 OS=Mycobacterium smegmatis (strain ATCC 700084 / mc(2)155) GN=pccB-1 PE=4 SV=1	tr|A0QPA8|A0QPA8_MYCS2	57 kDa		Mycobacterium smegmatis str. MC2 155	7	14	0	0
332	Uncharacterized protein OS=Mycobacterium smegmatis (strain ATCC 700084 / mc(2)155) GN=MSMEG_3020 PE=4 SV=1	tr|A0QWQ0|A0QWQ0_MYCS2	30 kDa		unknown	5	3	6	6
333	Transcriptional regulator, IclR family protein OS=Mycobacterium smegmatis (strain ATCC 700084 / mc(2)155) GN=MSMEG_3396 PE=4 SV=1	tr|A0QXR4|A0QXR4_MYCS2	28 kDa		Mycobacterium smegmatis str. MC2 155	7	6	4	3
334	Lsr2 protein OS=Mycobacterium smegmatis (strain ATCC 700084 / mc(2)155) GN=lsr2 PE=4 SV=1	tr|A0R576|A0R576_MYCS2	12 kDa		Mycobacterium smegmatis str. MC2 155	7	7	3	3
335	GntR-family transcriptional regulator OS=Mycobacterium smegmatis (strain ATCC 700084 / mc(2)155) GN=MSMEG_6738 PE=4 SV=1	tr|A0R708|A0R708_MYCS2	25 kDa		Mycobacterium smegmatis str. MC2 155	4	6	4	6
336	Porin MspB OS=Mycobacterium smegmatis (strain ATCC 700084 / mc(2)155) GN=mspB PE=1 SV=1	sp|A0QPU4|MSPB_MYCS2 (+2)	22 kDa		Mycobacterium smegmatis str. MC2 155	5	4	5	5
337	50S ribosomal protein L14 OS=Mycobacterium smegmatis (strain ATCC 700084 / mc(2)155) GN=rplN PE=1 SV=1	sp|A0QSF9|RL14_MYCS2	13 kDa		Mycobacterium smegmatis str. MC2 155	7	3	6	3
338	50S ribosomal protein L19 OS=Mycobacterium smegmatis (strain ATCC 700084 / mc(2)155) GN=rplS PE=1 SV=1	sp|A0QV42|RL19_MYCS2	13 kDa		Mycobacterium smegmatis str. MC2 155	5	3	5	6
339	Probable malate:quinone oxidoreductase OS=Mycobacterium smegmatis (strain ATCC 700084 / mc(2)155) GN=mqo PE=1 SV=1	sp|A0QVL2|MQO_MYCS2	55 kDa		Mycobacterium smegmatis str. MC2 155	1	4	5	9
340	50S ribosomal protein L21 OS=Mycobacterium smegmatis (strain ATCC 700084 / mc(2)155) GN=rplU PE=1 SV=1	sp|A0R151|RL21_MYCS2	11 kDa		Mycobacterium smegmatis str. MC2 155	3	6	4	6
341	IS1096, tnpR protein OS=Mycobacterium smegmatis (strain ATCC 700084 / mc(2)155) GN=MSMEG_0203 PE=4 SV=1	tr|A0QNY0|A0QNY0_MYCS2	26 kDa		unknown	4	5	6	4
342	Uroporphyrinogen-III synthase OS=Mycobacterium smegmatis (strain ATCC 700084 / mc(2)155) GN=hemD PE=4 SV=1	tr|A0QR19|A0QR19_MYCS2	64 kDa		Mycobacterium smegmatis str. MC2 155	4	2	3	10
343	SAM-dependent methyltransferase OS=Mycobacterium smegmatis (strain ATCC 700084 / mc(2)155) GN=MSMEG_1050 PE=4 SV=1	tr|A0QRA9|A0QRA9_MYCS2	41 kDa		Mycobacterium smegmatis str. MC2 155	2	5	4	8
344	Uncharacterized protein OS=Mycobacterium smegmatis (strain ATCC 700084 / mc(2)155) GN=MSMEG_1077 PE=4 SV=1	tr|A0QRD5|A0QRD5_MYCS2	16 kDa		Mycobacterium smegmatis str. MC2 155	3	5	6	5
345	Thioredoxin reductase OS=Mycobacterium smegmatis (strain ATCC 700084 / mc(2)155) GN=MSMEG_1516 PE=4 SV=1	tr|A0QSL0|A0QSL0_MYCS2	60 kDa		Mycobacterium smegmatis str. MC2 155	3	0	6	10
346	ATP-binding protein OS=Mycobacterium smegmatis (strain ATCC 700084 / mc(2)155) GN=MSMEG_1934 PE=4 SV=1	tr|A0QTR2|A0QTR2_MYCS2	8 kDa		Mycobacterium smegmatis str. MC2 155	3	5	5	6
347	Transcriptional regulator, GntR family OS=Mycobacterium smegmatis (strain ATCC 700084 / mc(2)155) GN=MSMEG_2453 PE=4 SV=1	tr|A0QV55|A0QV55_MYCS2	27 kDa		Mycobacterium smegmatis str. MC2 155	5	2	8	4
348	NADPH-dependent FMN reductase OS=Mycobacterium smegmatis (strain ATCC 700084 / mc(2)155) GN=MSMEG_2800 PE=4 SV=1	tr|A0QW43|A0QW43_MYCS2	17 kDa		Mycobacterium smegmatis str. MC2 155	4	3	6	6
349	Transcriptional regulator, MerR family protein OS=Mycobacterium smegmatis (strain ATCC 700084 / mc(2)155) GN=MSMEG_4765 PE=4 SV=1	tr|A0R1I4|A0R1I4_MYCS2	23 kDa		Mycobacterium smegmatis str. MC2 155	10	9	0	0
350	LysR-family transcriptional regulator OS=Mycobacterium smegmatis (strain ATCC 700084 / mc(2)155) GN=MSMEG_5000 PE=4 SV=1	tr|A0R264|A0R264_MYCS2	33 kDa		Mycobacterium smegmatis str. MC2 155	6	4	5	4
351	Magnesium chelatase OS=Mycobacterium smegmatis (strain ATCC 700084 / mc(2)155) GN=MSMEG_5512 PE=4 SV=1	tr|A0R3L1|A0R3L1_MYCS2	50 kDa		Mycobacterium smegmatis str. MC2 155	4	0	9	6
352	Chaperone protein DnaK OS=Mycobacterium smegmatis (strain ATCC 700084 / mc(2)155) GN=dnaK PE=1 SV=1	sp|A0QQC8|DNAK_MYCS2	67 kDa		Mycobacterium smegmatis str. MC2 155	4	4	4	6
353	DNA-binding response regulator MtrA OS=Mycobacterium smegmatis (strain ATCC 700084 / mc(2)155) GN=mtrA PE=1 SV=1	sp|A0QTK2|MTRA_MYCS2	25 kDa		Mycobacterium smegmatis str. MC2 155	3	1	7	7
354	Indole-3-glycerol phosphate synthase OS=Mycobacterium smegmatis (strain ATCC 700084 / mc(2)155) GN=trpC PE=1 SV=1	sp|A0QX95|TRPC_MYCS2	28 kDa		Mycobacterium smegmatis str. MC2 155	4	4	4	6
355	DNA gyrase subunit A OS=Mycobacterium smegmatis (strain ATCC 700084 / mc(2)155) GN=gyrA PE=1 SV=1	sp|P48354|GYRA_MYCS2	93 kDa		Mycobacterium smegmatis str. MC2 155	10	4	1	3
356	FAD-dependent pyridine nucleotide-disulfide oxidoreductase OS=Mycobacterium smegmatis (strain ATCC 700084 / mc(2)155) GN=MSMEG_1416 PE=4 SV=1	tr|A0QSB1|A0QSB1_MYCS2	42 kDa		Mycobacterium smegmatis str. MC2 155	3	3	3	9
357	Dehydrogenase/reductase SDR family protein member 10 OS=Mycobacterium smegmatis (strain ATCC 700084 / mc(2)155) GN=MSMEG_2535 PE=4 SV=1	tr|A0QVD4|A0QVD4_MYCS2	27 kDa		Mycobacterium smegmatis str. MC2 155	4	1	10	3
358	Uncharacterized protein OS=Mycobacterium smegmatis (strain ATCC 700084 / mc(2)155) GN=MSMEG_3253 PE=4 SV=1	tr|A0QXC6|A0QXC6_MYCS2	32 kDa		unknown	2	2	2	12
359	5'-3' exonuclease OS=Mycobacterium smegmatis (strain ATCC 700084 / mc(2)155) GN=MSMEG_3883 PE=4 SV=1	tr|A0QZ36|A0QZ36_MYCS2	36 kDa		Mycobacterium smegmatis str. MC2 155	3	1	5	9
360	Transcriptional regulator, TetR family protein OS=Mycobacterium smegmatis (strain ATCC 700084 / mc(2)155) GN=MSMEG_4024 PE=4 SV=1	tr|A0QZH2|A0QZH2_MYCS2	50 kDa		Mycobacterium smegmatis str. MC2 155	11	7	0	0
361	Asparagine synthase (Glutamine-hydrolyzing) OS=Mycobacterium smegmatis (strain ATCC 700084 / mc(2)155) GN=asnB PE=4 SV=1	tr|A0R058|A0R058_MYCS2	73 kDa		Mycobacterium smegmatis str. MC2 155	2	1	2	13
362	GTPase Era OS=Mycobacterium smegmatis (strain ATCC 700084 / mc(2)155) GN=era PE=3 SV=1	tr|A0R0S7|A0R0S7_MYCS2	33 kDa		Mycobacterium smegmatis str. MC2 155	4	2	8	4
363	Putative DNA glycosylase Mb2491c OS=Mycobacterium smegmatis (strain ATCC 700084 / mc(2)155) GN=MSMEG_4683 PE=3 SV=1	tr|A0R1A6|A0R1A6_MYCS2	30 kDa		Mycobacterium smegmatis str. MC2 155	7	9	1	1
364	Transcriptional regulator, GntR family OS=Mycobacterium smegmatis (strain ATCC 700084 / mc(2)155) GN=MSMEG_6639 PE=4 SV=1	tr|A0R6R0|A0R6R0_MYCS2	25 kDa		Mycobacterium smegmatis str. MC2 155	4	2	6	6
365	Probable dual-specificity RNA methyltransferase RlmN OS=Mycobacterium smegmatis (strain ATCC 700084 / mc(2)155) GN=rlmN PE=3 SV=1	sp|A0QVE4|RLMN_MYCS2	40 kDa		Mycobacterium smegmatis str. MC2 155	5	1	5	6
366	IS1549, transposase OS=Mycobacterium smegmatis (strain ATCC 700084 / mc(2)155) GN=MSMEG_0074 PE=4 SV=1	tr|A0QNK2|A0QNK2_MYCS2	54 kDa		Mycobacterium smegmatis str. MC2 155	6	4	3	4
367	Probable transcriptional regulatory protein OS=Mycobacterium smegmatis (strain ATCC 700084 / mc(2)155) GN=MSMEG_1029 PE=4 SV=1	tr|A0QR90|A0QR90_MYCS2	28 kDa		Mycobacterium smegmatis str. MC2 155	2	2	5	8
368	Uncharacterized protein OS=Mycobacterium smegmatis (strain ATCC 700084 / mc(2)155) GN=MSMEG_1246 PE=4 SV=1	tr|A0QRU9|A0QRU9_MYCS2	54 kDa		unknown	6	7	0	4
369	Inosine-5'-monophosphate dehydrogenase OS=Mycobacterium smegmatis (strain ATCC 700084 / mc(2)155) GN=guaB PE=3 SV=1	tr|A0QSU3|A0QSU3_MYCS2	53 kDa		Mycobacterium smegmatis str. MC2 155	4	1	9	3
370	TetR family transcriptional regulator OS=Mycobacterium smegmatis (strain ATCC 700084 / mc(2)155) GN=MSMEG_2225 PE=4 SV=1	tr|A0QUI9|A0QUI9_MYCS2	27 kDa		Mycobacterium smegmatis str. MC2 155	6	5	3	3
371	Regulatory protein OS=Mycobacterium smegmatis (strain ATCC 700084 / mc(2)155) GN=MSMEG_2600 PE=4 SV=1	tr|A0QVJ9|A0QVJ9_MYCS2	26 kDa		Mycobacterium smegmatis str. MC2 155	3	3	2	9
372	Transcriptional regulator, GntR family OS=Mycobacterium smegmatis (strain ATCC 700084 / mc(2)155) GN=MSMEG_2605 PE=4 SV=1	tr|A0QVK4|A0QVK4_MYCS2	27 kDa		Mycobacterium smegmatis str. MC2 155	2	5	5	5
373	Branched-chain amino acid ABC transporter substrate-binding protein OS=Mycobacterium smegmatis (strain ATCC 700084 / mc(2)155) GN=MSMEG_3247 PE=4 SV=1	tr|A0QXC0|A0QXC0_MYCS2	41 kDa		Mycobacterium smegmatis str. MC2 155	3	1	6	7
374	Uncharacterized protein OS=Mycobacterium smegmatis (strain ATCC 700084 / mc(2)155) GN=MSMEG_3278 PE=4 SV=1	tr|A0QXF0|A0QXF0_MYCS2	13 kDa		Mycobacterium smegmatis str. MC2 155	4	4	4	5
375	Adenylate and Guanylate cyclase catalytic domain protein OS=Mycobacterium smegmatis (strain ATCC 700084 / mc(2)155) GN=MSMEG_3780 PE=4 SV=1	tr|A0QYT5|A0QYT5_MYCS2	28 kDa		Mycobacterium smegmatis str. MC2 155	5	3	5	4
376	Ubiquinol-cytochrome C reductase QcrB OS=Mycobacterium smegmatis (strain ATCC 700084 / mc(2)155) GN=qcrB PE=4 SV=1	tr|A0R052|A0R052_MYCS2	60 kDa		Mycobacterium smegmatis str. MC2 155	2	4	6	5
377	HesB/YadR/YfhF family protein OS=Mycobacterium smegmatis (strain ATCC 700084 / mc(2)155) GN=MSMEG_4272 PE=3 SV=1	tr|A0R061|A0R061_MYCS2	12 kDa		Mycobacterium smegmatis str. MC2 155	6	3	4	4
378	Morphological differentiation-associated protein OS=Mycobacterium smegmatis (strain ATCC 700084 / mc(2)155) GN=MSMEG_6173 PE=4 SV=1	tr|A0R5F5|A0R5F5_MYCS2	31 kDa		Mycobacterium smegmatis str. MC2 155	3	7	2	5
379	Transcriptional regulator, GntR family protein OS=Mycobacterium smegmatis (strain ATCC 700084 / mc(2)155) GN=MSMEG_6300 PE=4 SV=1	tr|A0R5T0|A0R5T0_MYCS2	26 kDa		Mycobacterium smegmatis str. MC2 155	4	3	5	5
380	NAD-specific glutamate dehydrogenase OS=Mycobacterium smegmatis (strain ATCC 700084 / mc(2)155) GN=gdh PE=1 SV=1	sp|A0R1C2|DHE2_MYCS2	174 kDa		Mycobacterium smegmatis str. MC2 155	1	0	4	11
381	Galactofuranosyl transferase GlfT2 OS=Mycobacterium smegmatis (strain ATCC 700084 / mc(2)155) GN=glfT2 PE=3 SV=1	sp|A0R628|GLFT2_MYCS2	72 kDa		Mycobacterium smegmatis str. MC2 155	1	8	1	6
382	Putative heat shock protein transcriptional regulator Hspr (Merr family) OS=Mycobacterium smegmatis (strain ATCC 700084 / mc(2)155) GN=hspR PE=4 SV=1	tr|A0QQD1|A0QQD1_MYCS2	14 kDa		Mycobacterium smegmatis str. MC2 155	2	4	4	6
383	Uncharacterized protein OS=Mycobacterium smegmatis (strain ATCC 700084 / mc(2)155) GN=MSMEG_0741 PE=4 SV=1	tr|A0QQF9|A0QQF9_MYCS2	32 kDa		Mycobacterium smegmatis str. MC2 155	3	0	2	11
384	50S ribosomal protein L18 OS=Mycobacterium smegmatis (strain ATCC 700084 / mc(2)155) GN=rplR PE=3 SV=1	tr|A0QSG5|A0QSG5_MYCS2	14 kDa		Mycobacterium smegmatis str. MC2 155	4	3	5	4
385	Valosin containing protein-1 OS=Mycobacterium smegmatis (strain ATCC 700084 / mc(2)155) GN=MSMEG_1854 PE=3 SV=1	tr|A0QTI2|A0QTI2_MYCS2	44 kDa		Mycobacterium smegmatis str. MC2 155	2	3	5	6
386	Cob(I)alamin adenosyltransferase OS=Mycobacterium smegmatis (strain ATCC 700084 / mc(2)155) GN=cobO PE=4 SV=1	tr|A0QVL5|A0QVL5_MYCS2	22 kDa		Mycobacterium smegmatis str. MC2 155	3	1	8	4
387	Uncharacterized protein OS=Mycobacterium smegmatis (strain ATCC 700084 / mc(2)155) GN=MSMEG_3685 PE=4 SV=1	tr|A0QYK0|A0QYK0_MYCS2	15 kDa		unknown	0	7	1	8
388	Amidohydrolase 2 OS=Mycobacterium smegmatis (strain ATCC 700084 / mc(2)155) GN=MSMEG_4043 PE=4 SV=1	tr|A0QZJ1|A0QZJ1_MYCS2	34 kDa		Mycobacterium smegmatis str. MC2 155	2	1	6	7
389	Putative acyl-CoA dehydrogenase OS=Mycobacterium smegmatis (strain ATCC 700084 / mc(2)155) GN=MSMEG_4084 PE=4 SV=1	tr|A0QZM8|A0QZM8_MYCS2	42 kDa		Mycobacterium smegmatis str. MC2 155	2	3	6	5
390	Homoserine dehydrogenase OS=Mycobacterium smegmatis (strain ATCC 700084 / mc(2)155) GN=MSMEG_4957 PE=3 SV=1	tr|A0R221|A0R221_MYCS2	46 kDa		Mycobacterium smegmatis str. MC2 155	3	0	4	9
391	Acetyl-CoA acetyltransferase OS=Mycobacterium smegmatis (strain ATCC 700084 / mc(2)155) GN=fadA3 PE=3 SV=1	tr|A0R2Y1|A0R2Y1_MYCS2	43 kDa		Mycobacterium smegmatis str. MC2 155	4	2	3	6
392	N-acetylmuramoyl-L-alanine amidase OS=Mycobacterium smegmatis (strain ATCC 700084 / mc(2)155) GN=MSMEG_6935 PE=4 SV=1	tr|A0R7J1|A0R7J1_MYCS2	43 kDa		Mycobacterium smegmatis str. MC2 155	4	3	4	5
393	Crossover junction endodeoxyribonuclease RuvC OS=Mycobacterium smegmatis (strain ATCC 700084 / mc(2)155) GN=ruvC PE=3 SV=1	sp|A0QWH4|RUVC_MYCS2	20 kDa		Mycobacterium smegmatis str. MC2 155	6	2	4	3
394	Adenine phosphoribosyltransferase OS=Mycobacterium smegmatis (strain ATCC 700084 / mc(2)155) GN=apt PE=1 SV=1	sp|A0QWJ5|APT_MYCS2	18 kDa		Mycobacterium smegmatis str. MC2 155	2	1	3	9
395	8-amino-7-oxononanoate synthase OS=Mycobacterium smegmatis (strain ATCC 700084 / mc(2)155) GN=bioF PE=1 SV=1	sp|A0QX65|BIOF_MYCS2	39 kDa		Mycobacterium smegmatis str. MC2 155	4	2	4	5
396	Rhamnolipids biosynthesis 3-oxoacyl-[acyl-carrier-protein] reductase OS=Mycobacterium smegmatis (strain ATCC 700084 / mc(2)155) GN=MSMEG_0121 PE=4 SV=1	tr|A0QNP9|A0QNP9_MYCS2	26 kDa		Mycobacterium smegmatis str. MC2 155	3	2	4	6
397	Alcohol dehydrogenase B OS=Mycobacterium smegmatis (strain ATCC 700084 / mc(2)155) GN=adhB PE=3 SV=1	tr|A0QNZ4|A0QNZ4_MYCS2	39 kDa		Mycobacterium smegmatis str. MC2 155	4	2	3	5
398	Dihydroxy-acid dehydratase OS=Mycobacterium smegmatis (strain ATCC 700084 / mc(2)155) GN=ilvD PE=3 SV=1	tr|A0QP06|A0QP06_MYCS2	60 kDa		Mycobacterium smegmatis str. MC2 155	4	3	4	4
399	Ribonucleoside-diphosphate reductase subunit beta OS=Mycobacterium smegmatis (strain ATCC 700084 / mc(2)155) GN=nrdF2 PE=3 SV=1	tr|A0QR94|A0QR94_MYCS2	37 kDa		Mycobacterium smegmatis str. MC2 155	2	3	4	6
400	Electron transfer flavoprotein beta subunit OS=Mycobacterium smegmatis (strain ATCC 700084 / mc(2)155) GN=etfB PE=4 SV=1	tr|A0QUV6|A0QUV6_MYCS2	28 kDa		Mycobacterium smegmatis str. MC2 155	2	4	5	4
401	Uncharacterized protein OS=Mycobacterium smegmatis (strain ATCC 700084 / mc(2)155) GN=MSMEG_2679 PE=4 SV=1	tr|A0QVS6|A0QVS6_MYCS2	45 kDa		unknown	2	10	1	2
402	Translation initiation factor IF-3 OS=Mycobacterium smegmatis (strain ATCC 700084 / mc(2)155) GN=infC PE=3 SV=1	tr|A0QYU8|A0QYU8_MYCS2	23 kDa		Mycobacterium smegmatis str. MC2 155	2	3	5	5
403	Conserved transmembrane protein OS=Mycobacterium smegmatis (strain ATCC 700084 / mc(2)155) GN=MSMEG_4287 PE=4 SV=1	tr|A0R076|A0R076_MYCS2	27 kDa		Mycobacterium smegmatis str. MC2 155	1	3	5	6
404	ATP-dependent Clp protease proteolytic subunit OS=Mycobacterium smegmatis (strain ATCC 700084 / mc(2)155) GN=clpP PE=3 SV=1	tr|A0R198|A0R198_MYCS2	22 kDa		Mycobacterium smegmatis str. MC2 155	1	2	5	7
405	Regulatory protein, MarR OS=Mycobacterium smegmatis (strain ATCC 700084 / mc(2)155) GN=MSMEG_5338 PE=4 SV=1	tr|A0R344|A0R344_MYCS2	16 kDa		Mycobacterium smegmatis str. MC2 155	3	4	4	4
406	DNA-binding protein OS=Mycobacterium smegmatis (strain ATCC 700084 / mc(2)155) GN=MSMEG_5685 PE=4 SV=1	tr|A0R430|A0R430_MYCS2	30 kDa		Mycobacterium smegmatis str. MC2 155	4	3	3	5
407	Acetyl-CoA acetyltransferase OS=Mycobacterium smegmatis (strain ATCC 700084 / mc(2)155) GN=MSMEG_5721 PE=3 SV=1	tr|A0R466|A0R466_MYCS2	42 kDa		Mycobacterium smegmatis str. MC2 155	2	2	3	8
408	Uncharacterized protein OS=Mycobacterium smegmatis (strain ATCC 700084 / mc(2)155) GN=MSMEG_6112 PE=4 SV=1	tr|A0R595|A0R595_MYCS2	39 kDa		unknown	3	3	3	6
409	Transcriptional regulator, ArsR family protein OS=Mycobacterium smegmatis (strain ATCC 700084 / mc(2)155) GN=MSMEG_6451 PE=4 SV=1	tr|A0R676|A0R676_MYCS2	14 kDa		Mycobacterium smegmatis str. MC2 155	3	5	3	4
410	Heat shock protein 15 OS=Mycobacterium smegmatis (strain ATCC 700084 / mc(2)155) GN=hslR PE=4 SV=1	tr|A0QXX1|A0QXX1_MYCS2	14 kDa		Mycobacterium smegmatis str. MC2 155	4	3	4	4
411	Polyprenol monophosphomannose synthase OS=Mycobacterium smegmatis (strain ATCC 700084 / mc(2)155) GN=ppm1 PE=1 SV=1	sp|A0QZ12|PPM1_MYCS2	29 kDa		Mycobacterium smegmatis str. MC2 155	4	4	2	4
412	Probable glutamine synthetase 2 OS=Mycobacterium smegmatis (strain ATCC 700084 / mc(2)155) GN=glnA PE=1 SV=1	sp|A0R083|GLNA2_MYCS2	50 kDa		Mycobacterium smegmatis str. MC2 155	2	1	3	8
413	Trehalose-phosphate synthase OS=Mycobacterium smegmatis (strain ATCC 700084 / mc(2)155) GN=otsA PE=1 SV=1	sp|A0R4M9|OTSA_MYCS2	56 kDa		Mycobacterium smegmatis str. MC2 155	6	3	3	2
414	3-oxosteroid 1-dehydrogenase OS=Mycobacterium smegmatis (strain ATCC 700084 / mc(2)155) GN=ksdD PE=1 SV=1	sp|A0R4S9|3O1D_MYCS2	61 kDa		Mycobacterium smegmatis str. MC2 155	4	2	5	3
415	Peptide synthetase OS=Mycobacterium smegmatis (strain ATCC 700084 / mc(2)155) GN=MSMEG_0400 PE=3 SV=1	tr|A0QPH5|A0QPH5_MYCS2	261 kDa	TRUE	Mycobacterium smegmatis str. MC2 155	3	2	4	9
416	Transcriptional regulator, GntR family OS=Mycobacterium smegmatis (strain ATCC 700084 / mc(2)155) GN=MSMEG_0426 PE=4 SV=1	tr|A0QPK1|A0QPK1_MYCS2	49 kDa		Mycobacterium smegmatis str. MC2 155	0	0	7	7
417	50S ribosomal protein L7/L12 OS=Mycobacterium smegmatis (strain ATCC 700084 / mc(2)155) GN=rplL PE=3 SV=1	tr|A0QS63|A0QS63_MYCS2	13 kDa		Mycobacterium smegmatis str. MC2 155	3	3	4	4
418	Endonuclease IV OS=Mycobacterium smegmatis (strain ATCC 700084 / mc(2)155) GN=nfo PE=3 SV=1	tr|A0QS81|A0QS81_MYCS2	27 kDa		Mycobacterium smegmatis str. MC2 155	2	4	3	5
419	Transcriptional regulator, TetR family protein OS=Mycobacterium smegmatis (strain ATCC 700084 / mc(2)155) GN=MSMEG_1430 PE=4 SV=1	tr|A0QSC4|A0QSC4_MYCS2	22 kDa		Mycobacterium smegmatis str. MC2 155	4	3	6	1
420	AmiB OS=Mycobacterium smegmatis (strain ATCC 700084 / mc(2)155) GN=amiB1 PE=4 SV=1	tr|A0QT17|A0QT17_MYCS2	41 kDa		Mycobacterium smegmatis str. MC2 155	3	3	4	4
421	Putative conserved membrane protein OS=Mycobacterium smegmatis (strain ATCC 700084 / mc(2)155) GN=MSMEG_2410 PE=4 SV=1	tr|A0QV12|A0QV12_MYCS2	26 kDa		Mycobacterium smegmatis str. MC2 155	3	3	4	4
422	Riboflavin biosynthesis protein RibBA OS=Mycobacterium smegmatis (strain ATCC 700084 / mc(2)155) GN=ribAB PE=3 SV=1	tr|A0QWV0|A0QWV0_MYCS2	48 kDa		Mycobacterium smegmatis str. MC2 155	2	0	6	6
423	Nitrilotriacetate monooxygenase component A OS=Mycobacterium smegmatis (strain ATCC 700084 / mc(2)155) GN=MSMEG_4085 PE=4 SV=1	tr|A0QZM9|A0QZM9_MYCS2	47 kDa		Mycobacterium smegmatis str. MC2 155	4	2	4	4
424	DNA polymerase III, delta subunit OS=Mycobacterium smegmatis (strain ATCC 700084 / mc(2)155) GN=MSMEG_4572 PE=4 SV=1	tr|A0R103|A0R103_MYCS2	33 kDa		Mycobacterium smegmatis str. MC2 155	2	1	6	5
425	Diacylglycerol O-acyltransferase OS=Mycobacterium smegmatis (strain ATCC 700084 / mc(2)155) GN=MSMEG_6322 PE=3 SV=1	tr|A0R5V2|A0R5V2_MYCS2	50 kDa		Mycobacterium smegmatis str. MC2 155	5	1	4	4
426	R3H domain-containing protein OS=Mycobacterium smegmatis (strain ATCC 700084 / mc(2)155) GN=MSMEG_6941 PE=4 SV=1	tr|A0R7J6|A0R7J6_MYCS2	20 kDa		Mycobacterium smegmatis str. MC2 155	4	3	3	4
427	50S ribosomal protein L11 OS=Mycobacterium smegmatis (strain ATCC 700084 / mc(2)155) GN=rplK PE=1 SV=1	sp|A0QS45|RL11_MYCS2	15 kDa		Mycobacterium smegmatis str. MC2 155	4	4	3	3
428	Redox-sensitive transcriptional activator SoxR OS=Mycobacterium smegmatis (strain ATCC 700084 / mc(2)155) GN=soxR PE=4 SV=1	tr|A0R3F1|A0R3F1_MYCS2	16 kDa		Mycobacterium smegmatis str. MC2 155	4	3	3	4
429	Response regulator MprA OS=Mycobacterium smegmatis (strain ATCC 700084 / mc(2)155) GN=mprA PE=1 SV=1	sp|A0R3I8|MPRA_MYCS2	26 kDa	TRUE	Mycobacterium smegmatis str. MC2 155	3	4	5	4
430	Recombination protein RecR OS=Mycobacterium smegmatis (strain ATCC 700084 / mc(2)155) GN=recR PE=3 SV=1	sp|A0R5R0|RECR_MYCS2	22 kDa		Mycobacterium smegmatis str. MC2 155	2	4	4	3
431	Iron-sulfur cluster-binding protein OS=Mycobacterium smegmatis (strain ATCC 700084 / mc(2)155) GN=MSMEG_0690 PE=4 SV=1	tr|A0QQB0|A0QQB0_MYCS2	111 kDa		Mycobacterium smegmatis str. MC2 155	2	4	2	5
432	Chaperone protein ClpB OS=Mycobacterium smegmatis (strain ATCC 700084 / mc(2)155) GN=clpB PE=3 SV=1	tr|A0QQF0|A0QQF0_MYCS2	93 kDa	TRUE	Mycobacterium smegmatis str. MC2 155	5	3	7	12
433	Uncharacterized protein OS=Mycobacterium smegmatis (strain ATCC 700084 / mc(2)155) GN=MSMEG_0824 PE=4 SV=1	tr|A0QQP0|A0QQP0_MYCS2	23 kDa		Mycobacterium smegmatis str. MC2 155	1	3	4	5
434	Amine oxidase [flavin-containing] B OS=Mycobacterium smegmatis (strain ATCC 700084 / mc(2)155) GN=aofH PE=4 SV=1	tr|A0QU10|A0QU10_MYCS2	49 kDa		Mycobacterium smegmatis str. MC2 155	4	2	6	1
435	Putative transcriptional regulator OS=Mycobacterium smegmatis (strain ATCC 700084 / mc(2)155) GN=MSMEG_2260 PE=4 SV=1	tr|A0QUM4|A0QUM4_MYCS2	39 kDa		Mycobacterium smegmatis str. MC2 155	7	5	1	0
436	Putative hydrolase OS=Mycobacterium smegmatis (strain ATCC 700084 / mc(2)155) GN=MSMEG_2644 PE=4 SV=1	tr|A0QVP3|A0QVP3_MYCS2	61 kDa		Mycobacterium smegmatis str. MC2 155	2	4	3	4
437	TrkA protein OS=Mycobacterium smegmatis (strain ATCC 700084 / mc(2)155) GN=ceoB PE=4 SV=1	tr|A0QW14|A0QW14_MYCS2	24 kDa		Mycobacterium smegmatis str. MC2 155	2	2	3	6
438	Tryptophan synthase alpha chain OS=Mycobacterium smegmatis (strain ATCC 700084 / mc(2)155) GN=trpA PE=3 SV=1	tr|A0QX97|A0QX97_MYCS2	27 kDa		Mycobacterium smegmatis str. MC2 155	5	1	4	3
439	AraC-family transcriptional regulator OS=Mycobacterium smegmatis (strain ATCC 700084 / mc(2)155) GN=MSMEG_4655 PE=4 SV=1	tr|A0R180|A0R180_MYCS2	33 kDa		Mycobacterium smegmatis str. MC2 155	0	0	8	5
440	Sulfurtransferase FdhD OS=Mycobacterium smegmatis (strain ATCC 700084 / mc(2)155) GN=fdhD PE=3 SV=1	tr|A0R194|A0R194_MYCS2	29 kDa		Mycobacterium smegmatis str. MC2 155	5	2	3	3
441	DNA-binding response regulator PrrA OS=Mycobacterium smegmatis (strain ATCC 700084 / mc(2)155) GN=prrA PE=4 SV=1	tr|A0R407|A0R407_MYCS2	25 kDa		Mycobacterium smegmatis str. MC2 155	3	1	3	6
442	Putative oxidoreductase YdbC OS=Mycobacterium smegmatis (strain ATCC 700084 / mc(2)155) GN=MSMEG_6730 PE=4 SV=1	tr|A0R6Z9|A0R6Z9_MYCS2	33 kDa		Mycobacterium smegmatis str. MC2 155	3	1	5	4
443	50S ribosomal protein L35 OS=Mycobacterium smegmatis (strain ATCC 700084 / mc(2)155) GN=rpmI PE=3 SV=1	sp|A0QYU7|RL35_MYCS2	7 kDa		Mycobacterium smegmatis str. MC2 155	2	3	3	5
444	Succinate dehydrogenase iron-sulfur protein subunit SdhB OS=Mycobacterium smegmatis (strain ATCC 700084 / mc(2)155) GN=sdhB PE=4 SV=1	tr|A0QT07|A0QT07_MYCS2	29 kDa		Mycobacterium smegmatis str. MC2 155	2	1	4	6
445	Cell wall synthesis protein Wag31 OS=Mycobacterium smegmatis (strain ATCC 700084 / mc(2)155) GN=wag31 PE=1 SV=1	sp|A0R006|WAG31_MYCS2	30 kDa		Mycobacterium smegmatis str. MC2 155	2	4	4	2
446	Uncharacterized protein MSMEG_4692/MSMEI_4575 OS=Mycobacterium smegmatis (strain ATCC 700084 / mc(2)155) GN=MSMEG_4692 PE=1 SV=1	sp|A0R1B5|Y4692_MYCS2	16 kDa		unknown	0	3	3	6
447	DNA integrity scanning protein DisA OS=Mycobacterium smegmatis (strain ATCC 700084 / mc(2)155) GN=disA PE=1 SV=1	sp|A0R564|DISA_MYCS2	41 kDa		Mycobacterium smegmatis str. MC2 155	3	0	6	3
448	PPE family protein OS=Mycobacterium smegmatis (strain ATCC 700084 / mc(2)155) GN=ppe68 PE=4 SV=1	tr|A0QNJ4|A0QNJ4_MYCS2	44 kDa		unknown	3	1	5	3
449	Rmt2 protein OS=Mycobacterium smegmatis (strain ATCC 700084 / mc(2)155) GN=MSMEG_0387 PE=4 SV=1	tr|A0QPG2|A0QPG2_MYCS2	28 kDa		unknown	3	3	1	5
450	Dihydrolipoamide dehydrogenase OS=Mycobacterium smegmatis (strain ATCC 700084 / mc(2)155) GN=lpdA PE=4 SV=1	tr|A0QT69|A0QT69_MYCS2	49 kDa		Mycobacterium smegmatis str. MC2 155	2	2	2	6
451	Transcriptional regulator, GntR family OS=Mycobacterium smegmatis (strain ATCC 700084 / mc(2)155) GN=MSMEG_2489 PE=4 SV=1	tr|A0QV90|A0QV90_MYCS2	26 kDa		Mycobacterium smegmatis str. MC2 155	3	2	3	4
452	Pyruvate kinase OS=Mycobacterium smegmatis (strain ATCC 700084 / mc(2)155) GN=pyk PE=3 SV=1	tr|A0QXA3|A0QXA3_MYCS2	51 kDa		Mycobacterium smegmatis str. MC2 155	3	0	5	4
453	TetR-type transcriptional regulator of sulfur metabolism OS=Mycobacterium smegmatis (strain ATCC 700084 / mc(2)155) GN=MSMEG_4517 PE=4 SV=1	tr|A0R0V1|A0R0V1_MYCS2	23 kDa		Mycobacterium smegmatis str. MC2 155	4	3	3	2
454	Short chain alcohol dehydrogenase OS=Mycobacterium smegmatis (strain ATCC 700084 / mc(2)155) GN=MSMEG_5053 PE=3 SV=1	tr|A0R2B5|A0R2B5_MYCS2	29 kDa		Mycobacterium smegmatis str. MC2 155	2	2	1	7
455	Uncharacterized protein OS=Mycobacterium smegmatis (strain ATCC 700084 / mc(2)155) GN=MSMEG_5634 PE=4 SV=1	tr|A0R3Y0|A0R3Y0_MYCS2	16 kDa		unknown	3	1	3	5
456	Uncharacterized protein OS=Mycobacterium smegmatis (strain ATCC 700084 / mc(2)155) GN=MSMEG_0394 PE=4 SV=1	tr|A0QPG9|A0QPG9_MYCS2	9 kDa		unknown	3	3	3	3
457	Pup--protein ligase OS=Mycobacterium smegmatis (strain ATCC 700084 / mc(2)155) GN=pafA PE=1 SV=1	sp|A0QZ42|PAFA_MYCS2	51 kDa		Mycobacterium smegmatis str. MC2 155	4	1	3	3
458	Universal stress protein MSMEG_3950/MSMEI_3859 OS=Mycobacterium smegmatis (strain ATCC 700084 / mc(2)155) GN=MSMEG_3950 PE=1 SV=1	sp|A0QZA1|Y3950_MYCS2	31 kDa		Mycobacterium smegmatis str. MC2 155	1	3	4	3
459	ATP synthase subunit b OS=Mycobacterium smegmatis (strain ATCC 700084 / mc(2)155) GN=atpF PE=3 SV=1	sp|A0R204|ATPF_MYCS2	18 kDa		Mycobacterium smegmatis str. MC2 155	1	4	3	2
460	Putative ligase MSMEG_5435/MSMEI_5285 OS=Mycobacterium smegmatis (strain ATCC 700084 / mc(2)155) GN=MSMEG_5435 PE=1 SV=1	sp|A0R3D6|Y5435_MYCS2	59 kDa		Mycobacterium smegmatis str. MC2 155	0	0	3	8
461	Monoglyceride lipase OS=Mycobacterium smegmatis (strain ATCC 700084 / mc(2)155) GN=MSMEG_0220 PE=4 SV=1	tr|A0QNZ7|A0QNZ7_MYCS2	30 kDa		Mycobacterium smegmatis str. MC2 155	4	3	2	2
462	Flavin reductase-like, FMN-binding protein OS=Mycobacterium smegmatis (strain ATCC 700084 / mc(2)155) GN=MSMEG_0415 PE=4 SV=1	tr|A0QPJ0|A0QPJ0_MYCS2	17 kDa		Mycobacterium smegmatis str. MC2 155	2	1	4	4
463	GCN5-related N-acetyltransferase OS=Mycobacterium smegmatis (strain ATCC 700084 / mc(2)155) GN=MSMEG_0469 PE=4 SV=1	tr|A0QPP3|A0QPP3_MYCS2	32 kDa		Mycobacterium smegmatis str. MC2 155	3	2	2	4
464	Uncharacterized protein OS=Mycobacterium smegmatis (strain ATCC 700084 / mc(2)155) GN=MSMEG_0989 PE=4 SV=1	tr|A0QR53|A0QR53_MYCS2	8 kDa		unknown	1	3	3	4
465	UPF0109 protein MSMEG_2436 OS=Mycobacterium smegmatis (strain ATCC 700084 / mc(2)155) GN=MSMEG_2436 PE=3 SV=1	tr|A0QV38|A0QV38_MYCS2	8 kDa		Mycobacterium smegmatis str. MC2 155	0	4	4	3
466	Conserved domain protein OS=Mycobacterium smegmatis (strain ATCC 700084 / mc(2)155) GN=MSMEG_3141 PE=4 SV=1	tr|A0QX18|A0QX18_MYCS2	7 kDa		unknown	0	3	4	4
467	Uncharacterized protein OS=Mycobacterium smegmatis (strain ATCC 700084 / mc(2)155) GN=MSMEG_3204 PE=4 SV=1	tr|A0QX80|A0QX80_MYCS2	14 kDa		Mycobacterium smegmatis str. MC2 155	1	3	3	4
468	Membrane NADH dehydrogenase NdhA OS=Mycobacterium smegmatis (strain ATCC 700084 / mc(2)155) GN=ndh PE=4 SV=1	tr|A0QYD6|A0QYD6_MYCS2	49 kDa		Mycobacterium smegmatis str. MC2 155	1	2	3	5
469	Uncharacterized protein OS=Mycobacterium smegmatis (strain ATCC 700084 / mc(2)155) GN=MSMEG_5223 PE=4 SV=1	tr|A0R2T1|A0R2T1_MYCS2	41 kDa		Mycobacterium smegmatis str. MC2 155	0	4	2	5
470	Enoyl-CoA hydratase OS=Mycobacterium smegmatis (strain ATCC 700084 / mc(2)155) GN=echA6 PE=3 SV=1	tr|A0R3Y5|A0R3Y5_MYCS2	26 kDa		Mycobacterium smegmatis str. MC2 155	1	0	6	4
471	Phosphoribosylformylglycinamidine synthase subunit PurQ OS=Mycobacterium smegmatis (strain ATCC 700084 / mc(2)155) GN=purQ PE=3 SV=1	tr|A0R4H1|A0R4H1_MYCS2	24 kDa		Mycobacterium smegmatis str. MC2 155	3	1	4	3
472	Cyclopropane fatty-acyl-phospholipid synthase OS=Mycobacterium smegmatis (strain ATCC 700084 / mc(2)155) GN=MSMEG_6284 PE=4 SV=1	tr|A0R5R5|A0R5R5_MYCS2	49 kDa		Mycobacterium smegmatis str. MC2 155	2	2	2	5
473	Sulfate/thiosulfate import ATP-binding protein CysA 2 OS=Mycobacterium smegmatis (strain ATCC 700084 / mc(2)155) GN=MSMEG_6521 PE=3 SV=1	tr|A0R6E6|A0R6E6_MYCS2	37 kDa		Mycobacterium smegmatis str. MC2 155	3	1	4	3
474	Transcriptional regulator, TetR family OS=Mycobacterium smegmatis (strain ATCC 700084 / mc(2)155) GN=MSMEG_6532 PE=4 SV=1	tr|A0R6F7|A0R6F7_MYCS2	23 kDa		Mycobacterium smegmatis str. MC2 155	1	4	4	2
475	Transcriptional regulator, LysR family protein OS=Mycobacterium smegmatis (strain ATCC 700084 / mc(2)155) GN=MSMEG_6776 PE=4 SV=1	tr|A0R746|A0R746_MYCS2	31 kDa		Mycobacterium smegmatis str. MC2 155	1	2	2	6
476	50S ribosomal protein L9 OS=Mycobacterium smegmatis (strain ATCC 700084 / mc(2)155) GN=rplI PE=1 SV=1	sp|A0R7F6|RL9_MYCS2	16 kDa		Mycobacterium smegmatis str. MC2 155	4	2	3	2
477	Methyltransferase type 11 OS=Mycobacterium smegmatis (strain ATCC 700084 / mc(2)155) GN=MSMEG_5176 PE=4 SV=1	tr|A0R2N4|A0R2N4_MYCS2	24 kDa		Mycobacterium smegmatis str. MC2 155	2	3	2	4
478	ATP-binding protein OS=Mycobacterium smegmatis (strain ATCC 700084 / mc(2)155) GN=MSMEG_6593 PE=4 SV=1	tr|A0R6L7|A0R6L7_MYCS2	28 kDa		Mycobacterium smegmatis str. MC2 155	4	1	4	2
479	GntR family regulatory protein OS=Mycobacterium smegmatis (strain ATCC 700084 / mc(2)155) GN=MSMEG_0124 PE=4 SV=1	tr|A0QNQ3|A0QNQ3_MYCS2	25 kDa		Mycobacterium smegmatis str. MC2 155	3	2	3	3
480	Trypa5|PromTArt5 Promega trypsin artifact 5 K to R mods (2239.1, 2914)	zz|ZZ_FGCZCont0172|	6 kDa	TRUE	unknown	3	5	4	3
481	Catalase-peroxidase 2 OS=Mycobacterium smegmatis (strain ATCC 700084 / mc(2)155) GN=katG2 PE=1 SV=1	sp|A0QXX7|KATG2_MYCS2	82 kDa		Mycobacterium smegmatis str. MC2 155	1	1	4	4
482	Proteasome-associated ATPase OS=Mycobacterium smegmatis (strain ATCC 700084 / mc(2)155) GN=mpa PE=1 SV=1	sp|A0QZ54|ARC_MYCS2	68 kDa		Mycobacterium smegmatis str. MC2 155	1	1	3	5
483	Putative succinate-semialdehyde dehydrogenase [NADP(+)] OS=Mycobacterium smegmatis (strain ATCC 700084 / mc(2)155) GN=gabD2 PE=3 SV=1	sp|A0R4Q0|GABD2_MYCS2	55 kDa		Mycobacterium smegmatis str. MC2 155	0	5	2	3
484	Uncharacterized protein OS=Mycobacterium smegmatis (strain ATCC 700084 / mc(2)155) GN=MSMEG_0370 PE=4 SV=1	tr|A0QPE5|A0QPE5_MYCS2	124 kDa		unknown	2	0	2	6
485	Macrocin-O-methyltransferase OS=Mycobacterium smegmatis (strain ATCC 700084 / mc(2)155) GN=tylF PE=4 SV=1	tr|A0QPG3|A0QPG3_MYCS2	27 kDa		Mycobacterium smegmatis str. MC2 155	3	2	1	4
486	Acetyltransferase, gnat family protein OS=Mycobacterium smegmatis (strain ATCC 700084 / mc(2)155) GN=MSMEG_0830 PE=4 SV=1	tr|A0QQP7|A0QQP7_MYCS2	33 kDa		Mycobacterium smegmatis str. MC2 155	1	3	2	4
487	Bacterial regulatory protein, GntR family protein OS=Mycobacterium smegmatis (strain ATCC 700084 / mc(2)155) GN=MSMEG_0895 PE=4 SV=1	tr|A0QQW0|A0QQW0_MYCS2	27 kDa		Mycobacterium smegmatis str. MC2 155	3	1	3	3
488	Acyltransferase OS=Mycobacterium smegmatis (strain ATCC 700084 / mc(2)155) GN=MSMEG_0947 PE=4 SV=1	tr|A0QR12|A0QR12_MYCS2	39 kDa		Mycobacterium smegmatis str. MC2 155	1	3	3	3
489	Oxidoreductase OS=Mycobacterium smegmatis (strain ATCC 700084 / mc(2)155) GN=MSMEG_1742 PE=4 SV=1	tr|A0QT76|A0QT76_MYCS2	39 kDa		Mycobacterium smegmatis str. MC2 155	1	3	0	6
490	AAA ATPase, central region OS=Mycobacterium smegmatis (strain ATCC 700084 / mc(2)155) GN=MSMEG_3021 PE=4 SV=1	tr|A0QWQ1|A0QWQ1_MYCS2	47 kDa		Mycobacterium smegmatis str. MC2 155	0	2	3	5
491	Mosc domain protein OS=Mycobacterium smegmatis (strain ATCC 700084 / mc(2)155) GN=MSMEG_3483 PE=4 SV=1	tr|A0QXZ9|A0QXZ9_MYCS2	24 kDa		Mycobacterium smegmatis str. MC2 155	2	3	0	5
492	SpoOJ regulator protein OS=Mycobacterium smegmatis (strain ATCC 700084 / mc(2)155) GN=soj PE=4 SV=1	tr|A0QYQ4|A0QYQ4_MYCS2	30 kDa		unknown	1	2	3	4
493	DNA-binding protein OS=Mycobacterium smegmatis (strain ATCC 700084 / mc(2)155) GN=MSMEG_3976 PE=4 SV=1	tr|A0QZC6|A0QZC6_MYCS2	24 kDa		Mycobacterium smegmatis str. MC2 155	5	3	2	0
494	Ribosome-binding ATPase YchF OS=Mycobacterium smegmatis (strain ATCC 700084 / mc(2)155) GN=ychF PE=3 SV=1	tr|A0R2T0|A0R2T0_MYCS2	39 kDa		Mycobacterium smegmatis str. MC2 155	0	0	3	7
495	TetR-family protein transcriptional regulator OS=Mycobacterium smegmatis (strain ATCC 700084 / mc(2)155) GN=MSMEG_5307 PE=4 SV=1	tr|A0R315|A0R315_MYCS2	26 kDa		Mycobacterium smegmatis str. MC2 155	0	0	5	5
496	Glutamate--ammonia ligase OS=Mycobacterium smegmatis (strain ATCC 700084 / mc(2)155) GN=MSMEG_5374 PE=3 SV=1	tr|A0R379|A0R379_MYCS2	53 kDa		Mycobacterium smegmatis str. MC2 155	3	0	5	2
497	Ribose-phosphate pyrophosphokinase OS=Mycobacterium smegmatis (strain ATCC 700084 / mc(2)155) GN=prs PE=3 SV=1	tr|A0R3C8|A0R3C8_MYCS2	36 kDa		Mycobacterium smegmatis str. MC2 155	2	0	3	5
498	Acetyl-/propionyl-CoA carboxylase beta subunit accD2 OS=Mycobacterium smegmatis (strain ATCC 700084 / mc(2)155) GN=pccB-1 PE=4 SV=1	tr|A0R3J2|A0R3J2_MYCS2	57 kDa		Mycobacterium smegmatis str. MC2 155	5	6	0	0
499	Uncharacterized protein OS=Mycobacterium smegmatis (strain ATCC 700084 / mc(2)155) GN=MSMEG_5591 PE=4 SV=1	tr|A0R3T7|A0R3T7_MYCS2	39 kDa		Mycobacterium smegmatis str. MC2 155	0	4	4	2
500	1,3-propanediol dehydrogenase OS=Mycobacterium smegmatis (strain ATCC 700084 / mc(2)155) GN=MSMEG_6239 PE=4 SV=1	tr|A0R5M0|A0R5M0_MYCS2	42 kDa		Mycobacterium smegmatis str. MC2 155	5	0	5	0
501	Putative transcriptional regulatory protein OS=Mycobacterium smegmatis (strain ATCC 700084 / mc(2)155) GN=MSMEG_6913 PE=4 SV=1	tr|A0R7H2|A0R7H2_MYCS2	18 kDa		Mycobacterium smegmatis str. MC2 155	1	3	5	1
502	10 kDa chaperonin OS=Mycobacterium smegmatis (strain ATCC 700084 / mc(2)155) GN=groS PE=1 SV=1	sp|A0QSS3|CH10_MYCS2	11 kDa		Mycobacterium smegmatis str. MC2 155	1	1	4	4
503	Oligopeptide transport ATP-binding protein OppD OS=Mycobacterium smegmatis (strain ATCC 700084 / mc(2)155) GN=MSMEG_0640 PE=3 SV=1	tr|A0QQ62|A0QQ62_MYCS2	36 kDa	TRUE	Mycobacterium smegmatis str. MC2 155	3	1	4	3
504	TetR family protein transcriptional regulator OS=Mycobacterium smegmatis (strain ATCC 700084 / mc(2)155) GN=MSMEG_3452 PE=4 SV=1	tr|A0QXW8|A0QXW8_MYCS2	21 kDa		Mycobacterium smegmatis str. MC2 155	1	0	5	4
505	MaoC family protein OS=Mycobacterium smegmatis (strain ATCC 700084 / mc(2)155) GN=MSMEG_1341 PE=1 SV=1	tr|A0QS41|A0QS41_MYCS2	15 kDa		Mycobacterium smegmatis str. MC2 155	2	1	3	4
506	Uncharacterized protein OS=Mycobacterium smegmatis (strain ATCC 700084 / mc(2)155) GN=MSMEG_4029 PE=4 SV=1	tr|A0QZH7|A0QZH7_MYCS2	22 kDa		unknown	3	3	2	2
507	D-inositol 3-phosphate glycosyltransferase OS=Mycobacterium smegmatis (strain ATCC 700084 / mc(2)155) GN=mshA PE=1 SV=1	sp|A0QQZ8|MSHA_MYCS2	46 kDa		Mycobacterium smegmatis str. MC2 155	0	4	1	4
508	Transcriptional regulator WhiB2 OS=Mycobacterium smegmatis (strain ATCC 700084 / mc(2)155) GN=whiB2 PE=2 SV=1	sp|A0QTG3|WHIB2_MYCS2	14 kDa		Mycobacterium smegmatis str. MC2 155	3	1	3	2
509	CTP synthase OS=Mycobacterium smegmatis (strain ATCC 700084 / mc(2)155) GN=pyrG PE=1 SV=1	sp|A0QYQ7|PYRG_MYCS2	64 kDa		Mycobacterium smegmatis str. MC2 155	1	0	4	4
510	Glutamine synthetase 1 OS=Mycobacterium smegmatis (strain ATCC 700084 / mc(2)155) GN=glnA PE=1 SV=1	sp|A0R079|GLNA1_MYCS2	54 kDa		Mycobacterium smegmatis str. MC2 155	2	1	2	4
511	RNA polymerase-binding transcription factor CarD OS=Mycobacterium smegmatis (strain ATCC 700084 / mc(2)155) GN=carD PE=1 SV=1	sp|A0R561|CARD_MYCS2	18 kDa		Mycobacterium smegmatis str. MC2 155	1	3	1	4
512	Phosphomethylpyrimidine kinase OS=Mycobacterium smegmatis (strain ATCC 700084 / mc(2)155) GN=thiD PE=4 SV=1	tr|A0QQP1|A0QQP1_MYCS2	29 kDa		Mycobacterium smegmatis str. MC2 155	1	1	3	4
513	TetR family transcriptional regulator OS=Mycobacterium smegmatis (strain ATCC 700084 / mc(2)155) GN=MSMEG_0916 PE=4 SV=1	tr|A0QQY1|A0QQY1_MYCS2	26 kDa		Mycobacterium smegmatis str. MC2 155	3	4	1	1
514	Uncharacterized protein OS=Mycobacterium smegmatis (strain ATCC 700084 / mc(2)155) GN=MSMEG_0938 PE=4 SV=1	tr|A0QR03|A0QR03_MYCS2	30 kDa		unknown	2	2	0	4
515	Glyoxalase II, GloB OS=Mycobacterium smegmatis (strain ATCC 700084 / mc(2)155) GN=MSMEG_1334 PE=4 SV=1	tr|A0QS36|A0QS36_MYCS2	27 kDa		unknown	1	3	1	4
516	FHA domain containing protein OS=Mycobacterium smegmatis (strain ATCC 700084 / mc(2)155) GN=MSMEG_1634 PE=4 SV=1	tr|A0QSX3|A0QSX3_MYCS2	20 kDa		unknown	2	1	3	3
517	Succinate dehydrogenase flavoprotein subunit OS=Mycobacterium smegmatis (strain ATCC 700084 / mc(2)155) GN=sdhA PE=3 SV=1	tr|A0QT08|A0QT08_MYCS2	64 kDa		Mycobacterium smegmatis str. MC2 155	2	1	0	6
518	HpcH/HpaI aldolase/citrate lyase family protein, putative OS=Mycobacterium smegmatis (strain ATCC 700084 / mc(2)155) GN=MSMEG_2667 PE=3 SV=1	tr|A0QVR7|A0QVR7_MYCS2	33 kDa		Mycobacterium smegmatis str. MC2 155	2	0	4	3
519	Heme peroxidase superfamily protein OS=Mycobacterium smegmatis (strain ATCC 700084 / mc(2)155) GN=MSMEG_3136 PE=4 SV=1	tr|A0QX13|A0QX13_MYCS2	25 kDa		Mycobacterium smegmatis str. MC2 155	4	5	0	0
520	Tryptophan synthase beta chain OS=Mycobacterium smegmatis (strain ATCC 700084 / mc(2)155) GN=trpB PE=3 SV=1	tr|A0QX96|A0QX96_MYCS2	45 kDa		Mycobacterium smegmatis str. MC2 155	0	2	1	6
521	AAA ATPase OS=Mycobacterium smegmatis (strain ATCC 700084 / mc(2)155) GN=MSMEG_3596 PE=4 SV=1	tr|A0QYB1|A0QYB1_MYCS2	115 kDa		unknown	1	0	2	6
522	NAD-dependent alcohol dehydrogenase OS=Mycobacterium smegmatis (strain ATCC 700084 / mc(2)155) GN=MSMEG_3915 PE=3 SV=1	tr|A0QZ66|A0QZ66_MYCS2	38 kDa		Mycobacterium smegmatis str. MC2 155	0	2	2	5
523	Uncharacterized protein OS=Mycobacterium smegmatis (strain ATCC 700084 / mc(2)155) GN=MSMEG_4631 PE=4 SV=1	tr|A0R156|A0R156_MYCS2	20 kDa		unknown	1	4	2	2
524	Tetratricopeptide repeat domain protein OS=Mycobacterium smegmatis (strain ATCC 700084 / mc(2)155) GN=MSMEG_4917 PE=4 SV=1	tr|A0R1Y5|A0R1Y5_MYCS2	31 kDa		unknown	0	2	4	3
525	DNA-binding response regulator OS=Mycobacterium smegmatis (strain ATCC 700084 / mc(2)155) GN=MSMEG_4990 PE=4 SV=1	tr|A0R253|A0R253_MYCS2	27 kDa		Mycobacterium smegmatis str. MC2 155	1	1	5	2
526	GntR-family protein transcriptional regulator OS=Mycobacterium smegmatis (strain ATCC 700084 / mc(2)155) GN=MSMEG_5375 PE=4 SV=1	tr|A0R380|A0R380_MYCS2	26 kDa		Mycobacterium smegmatis str. MC2 155	1	2	2	4
527	Phosphoribosylformylglycinamidine synthase subunit PurL OS=Mycobacterium smegmatis (strain ATCC 700084 / mc(2)155) GN=purL PE=3 SV=1	tr|A0R4G4|A0R4G4_MYCS2	81 kDa		Mycobacterium smegmatis str. MC2 155	1	0	2	6
528	Acyltransferase family protein OS=Mycobacterium smegmatis (strain ATCC 700084 / mc(2)155) GN=MSMEG_6409 PE=4 SV=1	tr|A0R634|A0R634_MYCS2	29 kDa		Mycobacterium smegmatis str. MC2 155	1	2	2	4
529	3-oxoacyl-[acyl-carrier-protein] reductase FabG OS=Mycobacterium smegmatis (strain ATCC 700084 / mc(2)155) GN=fabG PE=3 SV=2	sp|P71534|FABG_MYCS2	27 kDa		Mycobacterium smegmatis str. MC2 155	2	1	3	3
530	Acetaldehyde dehydrogenase 2 OS=Mycobacterium smegmatis (strain ATCC 700084 / mc(2)155) GN=mhpF PE=3 SV=2	sp|A0R4S7|ACDH2_MYCS2	32 kDa		Mycobacterium smegmatis str. MC2 155	2	2	2	3
531	Aldo/keto reductase OS=Mycobacterium smegmatis (strain ATCC 700084 / mc(2)155) GN=MSMEG_2920 PE=4 SV=1	tr|A0QWF1|A0QWF1_MYCS2	37 kDa		unknown	2	1	3	3
532	Oxidative stress response regulatory protein Oxys OS=Mycobacterium smegmatis (strain ATCC 700084 / mc(2)155) GN=MSMEG_4667 PE=4 SV=1	tr|A0R192|A0R192_MYCS2	34 kDa		Mycobacterium smegmatis str. MC2 155	2	3	1	3
533	Pyridoxal 5'-phosphate synthase subunit PdxS OS=Mycobacterium smegmatis (strain ATCC 700084 / mc(2)155) GN=pdxS PE=3 SV=1	sp|A0QWG8|PDXS_MYCS2	32 kDa		Mycobacterium smegmatis str. MC2 155	2	2	3	2
534	Transcriptional regulator, AsnC family protein OS=Mycobacterium smegmatis (strain ATCC 700084 / mc(2)155) GN=MSMEG_1663 PE=4 SV=1	tr|A0QT02|A0QT02_MYCS2	17 kDa		Mycobacterium smegmatis str. MC2 155	2	1	4	2
535	Glutamate racemase OS=Mycobacterium smegmatis (strain ATCC 700084 / mc(2)155) GN=murI PE=1 SV=1	sp|A0R1X0|MURI_MYCS2	29 kDa		Mycobacterium smegmatis str. MC2 155	2	0	3	3
536	Putative decaprenylphosphoryl-5-phosphoribose phosphatase MSMEG_6402 OS=Mycobacterium smegmatis (strain ATCC 700084 / mc(2)155) GN=MSMEG_6402 PE=3 SV=1	sp|A0R627|DPRP_MYCS2	18 kDa		Mycobacterium smegmatis str. MC2 155	1	3	2	2
537	Superoxide dismutase [Mn] OS=Mycobacterium smegmatis (strain ATCC 700084 / mc(2)155) GN=sodA PE=1 SV=1	sp|A0R652|SODM_MYCS2	23 kDa	TRUE	Mycobacterium smegmatis str. MC2 155	2	1	3	5
538	Cell division control protein Cdc48 OS=Mycobacterium smegmatis (strain ATCC 700084 / mc(2)155) GN=MSMEG_0858 PE=3 SV=1	tr|A0QQS4|A0QQS4_MYCS2	78 kDa		Mycobacterium smegmatis str. MC2 155	1	0	2	5
539	Ketose-bisphosphate aldolase OS=Mycobacterium smegmatis (strain ATCC 700084 / mc(2)155) GN=MSMEG_0898 PE=3 SV=1	tr|A0QQW3|A0QQW3_MYCS2	29 kDa		Mycobacterium smegmatis str. MC2 155	0	0	4	4
540	Phosphoserine phosphatase OS=Mycobacterium smegmatis (strain ATCC 700084 / mc(2)155) GN=serB PE=4 SV=1	tr|A0QRA0|A0QRA0_MYCS2	44 kDa		Mycobacterium smegmatis str. MC2 155	1	1	1	5
541	Carboxyvinyl-carboxyphosphonate phosphorylmutase OS=Mycobacterium smegmatis (strain ATCC 700084 / mc(2)155) GN=MSMEG_2506 PE=4 SV=1	tr|A0QVA7|A0QVA7_MYCS2	31 kDa		Mycobacterium smegmatis str. MC2 155	2	0	4	2
542	Methionine import ATP-binding protein MetN OS=Mycobacterium smegmatis (strain ATCC 700084 / mc(2)155) GN=metN PE=3 SV=1	tr|A0QWT4|A0QWT4_MYCS2	36 kDa		Mycobacterium smegmatis str. MC2 155	5	0	3	0
543	Lipoprotein OS=Mycobacterium smegmatis (strain ATCC 700084 / mc(2)155) GN=MSMEG_3058 PE=3 SV=1	tr|A0QWT6|A0QWT6_MYCS2	31 kDa		Mycobacterium smegmatis str. MC2 155	1	1	3	3
544	Putative D-ribose ABC transporter ATP-binding protein OS=Mycobacterium smegmatis (strain ATCC 700084 / mc(2)155) GN=MSMEG_3602 PE=4 SV=1	tr|A0QYB7|A0QYB7_MYCS2	55 kDa		Mycobacterium smegmatis str. MC2 155	3	1	3	1
545	Alanine and proline-rich secreted protein apa OS=Mycobacterium smegmatis (strain ATCC 700084 / mc(2)155) GN=MSMEG_3618 PE=4 SV=1	tr|A0QYD3|A0QYD3_MYCS2	36 kDa		Mycobacterium smegmatis str. MC2 155	1	0	3	4
546	UvrABC system protein B OS=Mycobacterium smegmatis (strain ATCC 700084 / mc(2)155) GN=uvrB PE=3 SV=1	tr|A0QYX0|A0QYX0_MYCS2	83 kDa		Mycobacterium smegmatis str. MC2 155	0	0	0	8
547	Probable cytosol aminopeptidase OS=Mycobacterium smegmatis (strain ATCC 700084 / mc(2)155) GN=pepA PE=3 SV=1	tr|A0R069|A0R069_MYCS2	54 kDa		Mycobacterium smegmatis str. MC2 155	0	4	0	4
548	Adenylylsulfate kinase / sulfate adenylyltransferase subunit 1 OS=Mycobacterium smegmatis (strain ATCC 700084 / mc(2)155) GN=cysNC PE=3 SV=1	tr|A0R241|A0R241_MYCS2	68 kDa		Mycobacterium smegmatis str. MC2 155	1	0	2	5
549	GCN5-related N-acetyltransferase OS=Mycobacterium smegmatis (strain ATCC 700084 / mc(2)155) GN=MSMEG_5221 PE=4 SV=1	tr|A0R2S9|A0R2S9_MYCS2	20 kDa		Mycobacterium smegmatis str. MC2 155	1	0	3	4
550	Enoyl-CoA hydratase/3-hydroxyacyl-CoA dehydrogenase OS=Mycobacterium smegmatis (strain ATCC 700084 / mc(2)155) GN=fadB PE=4 SV=1	tr|A0R465|A0R465_MYCS2	77 kDa		Mycobacterium smegmatis str. MC2 155	0	0	1	7
551	ATPase family protein associated with various cellular activities (AAA) OS=Mycobacterium smegmatis (strain ATCC 700084 / mc(2)155) GN=MSMEG_6219 PE=4 SV=1	tr|A0R5K0|A0R5K0_MYCS2	35 kDa		Mycobacterium smegmatis str. MC2 155	0	2	5	1
552	Isocitrate dehydrogenase (NADP) Icd2 OS=Mycobacterium smegmatis (strain ATCC 700084 / mc(2)155) GN=icd2 PE=4 SV=1	tr|A0QSZ3|A0QSZ3_MYCS2	83 kDa		Mycobacterium smegmatis str. MC2 155	2	0	4	2
553	D-aminopeptidase OS=Mycobacterium smegmatis (strain ATCC 700084 / mc(2)155) GN=MSMEG_2092 PE=4 SV=1	tr|A0QU64|A0QU64_MYCS2	38 kDa		Mycobacterium smegmatis str. MC2 155	0	3	0	5
554	Phospho-2-dehydro-3-deoxyheptonate aldolase OS=Mycobacterium smegmatis (strain ATCC 700084 / mc(2)155) GN=MSMEG_2799 PE=3 SV=1	tr|A0QW41|A0QW41_MYCS2	37 kDa		Mycobacterium smegmatis str. MC2 155	2	0	3	3
555	Uncharacterized protein OS=Mycobacterium smegmatis (strain ATCC 700084 / mc(2)155) GN=MSMEG_4282 PE=4 SV=1	tr|A0R071|A0R071_MYCS2	13 kDa		unknown	4	0	3	1
556	Phosphate-specific transport system accessory protein PhoU OS=Mycobacterium smegmatis (strain ATCC 700084 / mc(2)155) GN=phoU PE=3 SV=1	tr|A0R4B7|A0R4B7_MYCS2	25 kDa		Mycobacterium smegmatis str. MC2 155	1	1	2	4
557	Rmt3 protein OS=Mycobacterium smegmatis (strain ATCC 700084 / mc(2)155) GN=MSMEG_0391 PE=4 SV=1	tr|A0QPG6|A0QPG6_MYCS2	29 kDa		unknown	1	2	2	3
558	Uncharacterized protein OS=Mycobacterium smegmatis (strain ATCC 700084 / mc(2)155) GN=MSMEG_3683 PE=4 SV=1	tr|A0QYJ8|A0QYJ8_MYCS2	21 kDa		unknown	2	2	3	1
559	Dehydrogenase OS=Mycobacterium smegmatis (strain ATCC 700084 / mc(2)155) GN=MSMEG_0737 PE=3 SV=1	tr|A0QQF5|A0QQF5_MYCS2	27 kDa		Mycobacterium smegmatis str. MC2 155	2	1	3	2
560	NAD dependent epimerase/dehydratase family protein OS=Mycobacterium smegmatis (strain ATCC 700084 / mc(2)155) GN=MSMEG_0946 PE=4 SV=1	tr|A0QR11|A0QR11_MYCS2	37 kDa		Mycobacterium smegmatis str. MC2 155	3	3	1	1
561	Uncharacterized protein OS=Mycobacterium smegmatis (strain ATCC 700084 / mc(2)155) GN=MSMEG_5030 PE=4 SV=1	tr|A0R292|A0R292_MYCS2	17 kDa		Mycobacterium smegmatis str. MC2 155	2	3	1	2
562	Uncharacterized protein OS=Mycobacterium smegmatis (strain ATCC 700084 / mc(2)155) GN=MSMEG_5401 PE=4 SV=1	tr|A0R3A4|A0R3A4_MYCS2	18 kDa		unknown	1	2	3	2
563	Nucleotide-binding protein MSMEG_3079/MSMEI_3001 OS=Mycobacterium smegmatis (strain ATCC 700084 / mc(2)155) GN=MSMEG_3079 PE=3 SV=1	sp|A0QWV7|Y3079_MYCS2	32 kDa		Mycobacterium smegmatis str. MC2 155	2	1	2	3
564	50S ribosomal protein L28 OS=Mycobacterium smegmatis (strain ATCC 700084 / mc(2)155) GN=rpmB PE=3 SV=1	tr|A0QV03|A0QV03_MYCS2	7 kDa		Mycobacterium smegmatis str. MC2 155	1	3	2	2
565	Anthranilate synthase component 2 OS=Mycobacterium smegmatis (strain ATCC 700084 / mc(2)155) GN=trpG PE=4 SV=1	tr|A0QNG0|A0QNG0_MYCS2	24 kDa		Mycobacterium smegmatis str. MC2 155	1	0	3	4
566	Nucleoid-associated protein MSMEG_6280 OS=Mycobacterium smegmatis (strain ATCC 700084 / mc(2)155) GN=MSMEG_6280 PE=3 SV=1	tr|A0R5R1|A0R5R1_MYCS2	10 kDa		Mycobacterium smegmatis str. MC2 155	1	1	3	3
567	Phosphoribosylglycinamide formyltransferase 2 OS=Mycobacterium smegmatis (strain ATCC 700084 / mc(2)155) GN=purT PE=3 SV=1	sp|A0R2Y2|PURT_MYCS2	43 kDa		Mycobacterium smegmatis str. MC2 155	0	0	1	6
568	Pantothenate synthetase OS=Mycobacterium smegmatis (strain ATCC 700084 / mc(2)155) GN=panC PE=1 SV=1	sp|A0R580|PANC_MYCS2	34 kDa		Mycobacterium smegmatis str. MC2 155	0	0	1	6
569	Exodeoxyribonuclease III OS=Mycobacterium smegmatis (strain ATCC 700084 / mc(2)155) GN=xth PE=4 SV=1	tr|A0QSZ5|A0QSZ5_MYCS2	30 kDa		Mycobacterium smegmatis str. MC2 155	5	2	0	0
570	FeS assembly protein SufD OS=Mycobacterium smegmatis (strain ATCC 700084 / mc(2)155) GN=sufD PE=4 SV=1	tr|A0QX00|A0QX00_MYCS2	43 kDa		Mycobacterium smegmatis str. MC2 155	0	1	1	5
571	Acyl-CoA dehydrogenase OS=Mycobacterium smegmatis (strain ATCC 700084 / mc(2)155) GN=MSMEG_3259 PE=4 SV=1	tr|A0QXD2|A0QXD2_MYCS2	43 kDa		Mycobacterium smegmatis str. MC2 155	2	1	0	4
572	Conserved membrane protein OS=Mycobacterium smegmatis (strain ATCC 700084 / mc(2)155) GN=MSMEG_3748 PE=4 SV=1	tr|A0QYQ8|A0QYQ8_MYCS2	42 kDa		Mycobacterium smegmatis str. MC2 155	1	1	1	4
573	DEAD/DEAH box helicase OS=Mycobacterium smegmatis (strain ATCC 700084 / mc(2)155) GN=MSMEG_3885 PE=4 SV=1	tr|A0QZ38|A0QZ38_MYCS2	100 kDa		Mycobacterium smegmatis str. MC2 155	0	0	4	3
574	Alpha/beta hydrolase OS=Mycobacterium smegmatis (strain ATCC 700084 / mc(2)155) GN=MSMEG_4450 PE=4 SV=1	tr|A0R0N6|A0R0N6_MYCS2	34 kDa		Mycobacterium smegmatis str. MC2 155	0	2	2	3
575	UTP-glucose-1-phosphate uridylyltransferase OS=Mycobacterium smegmatis (strain ATCC 700084 / mc(2)155) GN=galU PE=4 SV=1	tr|A0R3H1|A0R3H1_MYCS2	32 kDa		Mycobacterium smegmatis str. MC2 155	0	0	2	5
576	Response regulator, two-component system OS=Mycobacterium smegmatis (strain ATCC 700084 / mc(2)155) GN=MSMEG_6236 PE=4 SV=1	tr|A0R5L8|A0R5L8_MYCS2	23 kDa		Mycobacterium smegmatis str. MC2 155	3	0	4	0
577	Cof-like hydrolase OS=Mycobacterium smegmatis (strain ATCC 700084 / mc(2)155) GN=MSMEG_6407 PE=4 SV=1	tr|A0R632|A0R632_MYCS2	28 kDa		Mycobacterium smegmatis str. MC2 155	1	1	1	4
578	Dihydrolipoyl dehydrogenase OS=Mycobacterium smegmatis (strain ATCC 700084 / mc(2)155) GN=lpdA PE=4 SV=1	tr|A0QQW8|A0QQW8_MYCS2	49 kDa		Mycobacterium smegmatis str. MC2 155	4	0	1	2
579	FMN-dependent dehydrogenase OS=Mycobacterium smegmatis (strain ATCC 700084 / mc(2)155) GN=MSMEG_1424 PE=4 SV=1	tr|A0QSB9|A0QSB9_MYCS2	43 kDa		Mycobacterium smegmatis str. MC2 155	0	2	3	2
580	Clavaldehyde dehydrogenase OS=Mycobacterium smegmatis (strain ATCC 700084 / mc(2)155) GN=MSMEG_4742 PE=4 SV=1	tr|A0R1G3|A0R1G3_MYCS2	27 kDa		Mycobacterium smegmatis str. MC2 155	1	0	4	2
581	Acyl-acyl-carrier protein desaturase DesA1 OS=Mycobacterium smegmatis (strain ATCC 700084 / mc(2)155) GN=des PE=4 SV=1	tr|A0R4B3|A0R4B3_MYCS2	38 kDa		Mycobacterium smegmatis str. MC2 155	2	0	2	3
582	LysR-type transcriptional regulator OS=Mycobacterium smegmatis (strain ATCC 700084 / mc(2)155) GN=MSMEG_1902 PE=4 SV=1	tr|A0QTN0|A0QTN0_MYCS2	35 kDa		Mycobacterium smegmatis str. MC2 155	1	1	2	3
583	Transcriptional regulator, IclR family OS=Mycobacterium smegmatis (strain ATCC 700084 / mc(2)155) GN=MSMEG_5933 PE=4 SV=1	tr|A0R4S1|A0R4S1_MYCS2	33 kDa		Mycobacterium smegmatis str. MC2 155	3	2	1	1
584	Universal stress protein family protein OS=Mycobacterium smegmatis (strain ATCC 700084 / mc(2)155) GN=MSMEG_3940 PE=3 SV=1	tr|A0QZ91|A0QZ91_MYCS2	31 kDa		unknown	2	1	1	3
585	Transcriptional regulator, XRE family OS=Mycobacterium smegmatis (strain ATCC 700084 / mc(2)155) GN=MSMEG_0918 PE=4 SV=1	tr|A0QQY3|A0QQY3_MYCS2	15 kDa		Mycobacterium smegmatis str. MC2 155	2	0	3	2
586	Acyl-CoA dehydrogenase OS=Mycobacterium smegmatis (strain ATCC 700084 / mc(2)155) GN=fadE25 PE=3 SV=1	tr|A0QZD1|A0QZD1_MYCS2	41 kDa		Mycobacterium smegmatis str. MC2 155	2	0	2	3
587	50S ribosomal protein L24 OS=Mycobacterium smegmatis (strain ATCC 700084 / mc(2)155) GN=rplX PE=1 SV=1	sp|A0QSG0|RL24_MYCS2	11 kDa		Mycobacterium smegmatis str. MC2 155	1	1	3	2
588	Sec-independent protein translocase protein TatA OS=Mycobacterium smegmatis (strain ATCC 700084 / mc(2)155) GN=tatA PE=3 SV=1	sp|A0QZ40|TATA_MYCS2	9 kDa		Mycobacterium smegmatis str. MC2 155	1	1	2	3
589	Uncharacterized protein OS=Mycobacterium smegmatis (strain ATCC 700084 / mc(2)155) GN=MSMEG_0222 PE=4 SV=1	tr|A0QNZ9|A0QNZ9_MYCS2	27 kDa		unknown	1	2	2	2
590	6-phosphogluconate dehydratase OS=Mycobacterium smegmatis (strain ATCC 700084 / mc(2)155) GN=edd PE=3 SV=1	tr|A0QP89|A0QP89_MYCS2	63 kDa		Mycobacterium smegmatis str. MC2 155	2	1	2	2
591	Transcriptional regulator, TetR family protein OS=Mycobacterium smegmatis (strain ATCC 700084 / mc(2)155) GN=MSMEG_0815 PE=4 SV=1	tr|A0QQN0|A0QQN0_MYCS2	54 kDa		Mycobacterium smegmatis str. MC2 155	3	0	2	2
592	Membrane protein OS=Mycobacterium smegmatis (strain ATCC 700084 / mc(2)155) GN=MSMEG_0814 PE=4 SV=1	tr|A0QQN1|A0QQN1_MYCS2	9 kDa		unknown	0	3	1	3
593	Dihydrodipicolinate synthase OS=Mycobacterium smegmatis (strain ATCC 700084 / mc(2)155) GN=MSMEG_0877 PE=3 SV=1	tr|A0QQU1|A0QQU1_MYCS2	32 kDa		Mycobacterium smegmatis str. MC2 155	2	2	1	2
594	tRNA(Ile)-lysidine synthase OS=Mycobacterium smegmatis (strain ATCC 700084 / mc(2)155) GN=tilS PE=3 SV=1	tr|A0R594|A0R594_MYCS2	34 kDa		Mycobacterium smegmatis str. MC2 155	1	2	2	2
595	Uncharacterized protein OS=Mycobacterium smegmatis (strain ATCC 700084 / mc(2)155) GN=MSMEG_6431 PE=4 SV=1	tr|A0R656|A0R656_MYCS2	16 kDa		Mycobacterium smegmatis str. MC2 155	2	1	2	2
596	NAD-dependent malic enzyme OS=Mycobacterium smegmatis (strain ATCC 700084 / mc(2)155) GN=MSMEG_5055 PE=4 SV=1	tr|A0R2B7|A0R2B7_MYCS2	39 kDa		Mycobacterium smegmatis str. MC2 155	1	2	2	2
597	MaoC like domain protein OS=Mycobacterium smegmatis (strain ATCC 700084 / mc(2)155) GN=MSMEG_0371 PE=4 SV=1	tr|A0QPE6|A0QPE6_MYCS2	31 kDa		Mycobacterium smegmatis str. MC2 155	2	1	2	2
598	D-isomer specific 2-hydroxyacid dehydrogenase NAD-binding protein OS=Mycobacterium smegmatis (strain ATCC 700084 / mc(2)155) GN=MSMEG_2529 PE=3 SV=1	tr|A0QVC8|A0QVC8_MYCS2	33 kDa		Mycobacterium smegmatis str. MC2 155	1	3	1	2
599	Phospho-2-dehydro-3-deoxyheptonate aldolase AroG OS=Mycobacterium smegmatis (strain ATCC 700084 / mc(2)155) GN=aroG PE=3 SV=1	sp|A0R033|AROG_MYCS2	51 kDa		Mycobacterium smegmatis str. MC2 155	0	1	2	3
600	Ferric enterobactin ABC transporter, ATP-binding protein FepC OS=Mycobacterium smegmatis (strain ATCC 700084 / mc(2)155) GN=MSMEG_0015 PE=4 SV=1	tr|A0QNE6|A0QNE6_MYCS2	30 kDa		Mycobacterium smegmatis str. MC2 155	3	1	1	1
601	DNA-binding protein OS=Mycobacterium smegmatis (strain ATCC 700084 / mc(2)155) GN=MSMEG_0523 PE=4 SV=1	tr|A0QPU6|A0QPU6_MYCS2	33 kDa		Mycobacterium smegmatis str. MC2 155	0	6	0	0
602	Uncharacterized protein OS=Mycobacterium smegmatis (strain ATCC 700084 / mc(2)155) GN=MSMEG_1225 PE=4 SV=1	tr|A0QRS9|A0QRS9_MYCS2	47 kDa		unknown	4	2	0	0
603	Sigma factor OS=Mycobacterium smegmatis (strain ATCC 700084 / mc(2)155) GN=MSMEG_1970 PE=4 SV=1	tr|A0QTU7|A0QTU7_MYCS2	64 kDa		Mycobacterium smegmatis str. MC2 155	2	0	4	0
604	ATP/GTP-binding integral membrane protein OS=Mycobacterium smegmatis (strain ATCC 700084 / mc(2)155) GN=MSMEG_2788 PE=4 SV=1	tr|A0QW31|A0QW31_MYCS2	37 kDa		Mycobacterium smegmatis str. MC2 155	0	0	2	4
605	Methylmalonyl-CoA mutase, beta subunit OS=Mycobacterium smegmatis (strain ATCC 700084 / mc(2)155) GN=mutA PE=4 SV=1	tr|A0QX35|A0QX35_MYCS2	65 kDa		Mycobacterium smegmatis str. MC2 155	0	0	3	3
606	Cyclopropane-fatty-acyl-phospholipid synthase 1 OS=Mycobacterium smegmatis (strain ATCC 700084 / mc(2)155) GN=MSMEG_3538 PE=4 SV=1	tr|A0QY53|A0QY53_MYCS2	33 kDa		Mycobacterium smegmatis str. MC2 155	1	0	1	4
607	Glutamine synthetase, catalytic domain OS=Mycobacterium smegmatis (strain ATCC 700084 / mc(2)155) GN=glnA PE=3 SV=1	tr|A0QY76|A0QY76_MYCS2	48 kDa		Mycobacterium smegmatis str. MC2 155	2	0	3	1
608	Uncharacterized protein OS=Mycobacterium smegmatis (strain ATCC 700084 / mc(2)155) GN=MSMEG_4681 PE=4 SV=1	tr|A0R1A4|A0R1A4_MYCS2	28 kDa		unknown	0	2	0	4
609	Luciferase-like protein OS=Mycobacterium smegmatis (strain ATCC 700084 / mc(2)155) GN=MSMEG_5715 PE=4 SV=1	tr|A0R461|A0R461_MYCS2	37 kDa		Mycobacterium smegmatis str. MC2 155	0	0	2	4
610	ABC-type amino acid transport system, secreted component OS=Mycobacterium smegmatis (strain ATCC 700084 / mc(2)155) GN=MSMEG_3235 PE=3 SV=1	tr|A0QXB0|A0QXB0_MYCS2	31 kDa		unknown	1	0	2	3
611	Putative IclR family protein transcriptional regulator OS=Mycobacterium smegmatis (strain ATCC 700084 / mc(2)155) GN=MSMEG_4090 PE=4 SV=1	tr|A0QZN4|A0QZN4_MYCS2	28 kDa		Mycobacterium smegmatis str. MC2 155	1	1	0	4
612	Anthranilate phosphoribosyltransferase OS=Mycobacterium smegmatis (strain ATCC 700084 / mc(2)155) GN=trpD PE=1 SV=1	sp|A0R048|TRPD_MYCS2	38 kDa		Mycobacterium smegmatis str. MC2 155	0	0	3	3
613	DNA translocase FtsK OS=Mycobacterium smegmatis (strain ATCC 700084 / mc(2)155) GN=MSMEG_2690 PE=3 SV=1	tr|A0QVT6|A0QVT6_MYCS2	99 kDa		Mycobacterium smegmatis str. MC2 155	1	0	0	5
614	Oxidoreductase, short chain dehydrogenase/reductase family protein OS=Mycobacterium smegmatis (strain ATCC 700084 / mc(2)155) GN=MSMEG_4125 PE=4 SV=1	tr|A0QZR9|A0QZR9_MYCS2	27 kDa		Mycobacterium smegmatis str. MC2 155	1	1	1	3
615	ABC transporter ATP-binding protein OS=Mycobacterium smegmatis (strain ATCC 700084 / mc(2)155) GN=MSMEG_5571 PE=3 SV=1	tr|A0R3R8|A0R3R8_MYCS2	40 kDa		Mycobacterium smegmatis str. MC2 155	1	1	3	1
616	ATP-dependent RNA helicase OS=Mycobacterium smegmatis (strain ATCC 700084 / mc(2)155) GN=MSMEG_1540 PE=4 SV=1	tr|A0QSN4|A0QSN4_MYCS2	49 kDa		Mycobacterium smegmatis str. MC2 155	0	3	0	3
617	Cyclic pyranopterin monophosphate synthase OS=Mycobacterium smegmatis (strain ATCC 700084 / mc(2)155) GN=moaA PE=3 SV=1	sp|A0R443|MOAA_MYCS2	38 kDa		Mycobacterium smegmatis str. MC2 155	1	1	3	1
618	ATP-dependent zinc metalloprotease FtsH OS=Mycobacterium smegmatis (strain ATCC 700084 / mc(2)155) GN=ftsH PE=3 SV=1	tr|A0R588|A0R588_MYCS2	84 kDa		Mycobacterium smegmatis str. MC2 155	1	1	0	4
619	Uncharacterized protein OS=Mycobacterium smegmatis (strain ATCC 700084 / mc(2)155) GN=MSMEG_1013 PE=4 SV=1	tr|A0QR76|A0QR76_MYCS2	42 kDa		Mycobacterium smegmatis str. MC2 155	3	0	0	3
620	Aspartyl/glutamyl-tRNA(Asn/Gln) amidotransferase subunit B OS=Mycobacterium smegmatis (strain ATCC 700084 / mc(2)155) GN=gatB PE=3 SV=1	sp|A0QUX1|GATB_MYCS2	54 kDa		Mycobacterium smegmatis str. MC2 155	2	0	2	2
621	HTH-type transcriptional repressor KstR OS=Mycobacterium smegmatis (strain ATCC 700084 / mc(2)155) GN=kstR PE=1 SV=1	sp|A0R528|KSTR_MYCS2	23 kDa		Mycobacterium smegmatis str. MC2 155	2	0	1	3
622	DNA repair protein RadA OS=Mycobacterium smegmatis (strain ATCC 700084 / mc(2)155) GN=radA PE=1 SV=1	sp|A0R563|RADA_MYCS2	48 kDa		Mycobacterium smegmatis str. MC2 155	1	0	3	2
623	Cell division FtsK/SpoIIIE OS=Mycobacterium smegmatis (strain ATCC 700084 / mc(2)155) GN=MSMEG_0062 PE=4 SV=1	tr|A0QNJ2|A0QNJ2_MYCS2	65 kDa		Mycobacterium smegmatis str. MC2 155	2	0	2	2
624	Uncharacterized protein OS=Mycobacterium smegmatis (strain ATCC 700084 / mc(2)155) GN=MSMEG_0703 PE=4 SV=1	tr|A0QQC2|A0QQC2_MYCS2	22 kDa		Mycobacterium smegmatis str. MC2 155	2	2	1	1
625	Superoxide dismutase [Cu-Zn] OS=Mycobacterium smegmatis (strain ATCC 700084 / mc(2)155) GN=sodC PE=3 SV=1	tr|A0QQQ1|A0QQQ1_MYCS2	23 kDa		Mycobacterium smegmatis str. MC2 155	1	1	2	2
626	Transcriptional regulator, MerR family OS=Mycobacterium smegmatis (strain ATCC 700084 / mc(2)155) GN=MSMEG_3646 PE=4 SV=1	tr|A0QYG1|A0QYG1_MYCS2	27 kDa		Mycobacterium smegmatis str. MC2 155	0	2	2	2
627	Putative regulatory protein, FmdB family protein OS=Mycobacterium smegmatis (strain ATCC 700084 / mc(2)155) GN=MSMEG_4368 PE=4 SV=1	tr|A0R0F6|A0R0F6_MYCS2	10 kDa		unknown	1	2	2	1
628	Transcriptional regulatory protein OS=Mycobacterium smegmatis (strain ATCC 700084 / mc(2)155) GN=MSMEG_5306 PE=4 SV=1	tr|A0R313|A0R313_MYCS2	25 kDa		Mycobacterium smegmatis str. MC2 155	1	1	2	2
629	Uracil phosphoribosyltransferase OS=Mycobacterium smegmatis (strain ATCC 700084 / mc(2)155) GN=upp PE=3 SV=1	tr|A0QT32|A0QT32_MYCS2	22 kDa		Mycobacterium smegmatis str. MC2 155	1	1	1	3
630	Purine catabolism PurC-like protein OS=Mycobacterium smegmatis (strain ATCC 700084 / mc(2)155) GN=MSMEG_2447 PE=4 SV=1	tr|A0QV49|A0QV49_MYCS2	58 kDa		unknown	1	3	1	1
631	Succinate dehydrogenase hydrophobic membrane anchor protein SdhD OS=Mycobacterium smegmatis (strain ATCC 700084 / mc(2)155) GN=sdhD PE=4 SV=1	tr|A0QT09|A0QT09_MYCS2	18 kDa		Mycobacterium smegmatis str. MC2 155	1	1	1	3
632	Ribosomal RNA small subunit methyltransferase H OS=Mycobacterium smegmatis (strain ATCC 700084 / mc(2)155) GN=rsmH PE=3 SV=2	sp|A0R024|RSMH_MYCS2	40 kDa		Mycobacterium smegmatis str. MC2 155	0	1	2	3
633	Prokaryotic ubiquitin-like protein Pup OS=Mycobacterium smegmatis (strain ATCC 700084 / mc(2)155) GN=pup PE=1 SV=1	sp|A0QZ48|PUP_MYCS2	7 kDa		Mycobacterium smegmatis str. MC2 155	1	2	1	2
634	3-oxoacyl-[acyl-carrier-protein] reductase OS=Mycobacterium smegmatis (strain ATCC 700084 / mc(2)155) GN=MSMEG_4163 PE=4 SV=1	tr|A0QZV5|A0QZV5_MYCS2	25 kDa		Mycobacterium smegmatis str. MC2 155	1	0	2	3
635	Uncharacterized protein OS=Mycobacterium smegmatis (strain ATCC 700084 / mc(2)155) GN=MSMEG_2612 PE=4 SV=1	tr|A0QVL1|A0QVL1_MYCS2	39 kDa		unknown	0	2	2	2
636	GntR-family protein transcriptional regulator OS=Mycobacterium smegmatis (strain ATCC 700084 / mc(2)155) GN=MSMEG_4659 PE=4 SV=1	tr|A0R184|A0R184_MYCS2	28 kDa		Mycobacterium smegmatis str. MC2 155	3	1	1	1
637	Proteasome subunit beta OS=Mycobacterium smegmatis (strain ATCC 700084 / mc(2)155) GN=prcB PE=1 SV=2	sp|A0QZ47|PSB_MYCS2	32 kDa		Mycobacterium smegmatis str. MC2 155	2	1	2	1
638	Phosphoadenosine phosphosulfate reductase OS=Mycobacterium smegmatis (strain ATCC 700084 / mc(2)155) GN=cysH PE=3 SV=1	tr|A0R0W2|A0R0W2_MYCS2	26 kDa		Mycobacterium smegmatis str. MC2 155	2	2	0	1
639	ESAT-6-like protein OS=Mycobacterium smegmatis (strain ATCC 700084 / mc(2)155) GN=MSMEG_0065 PE=3 SV=1	tr|A0QNJ5|A0QNJ5_MYCS2	10 kDa		Mycobacterium smegmatis str. MC2 155	1	0	4	0
640	Transcription termination/antitermination protein NusA OS=Mycobacterium smegmatis (strain ATCC 700084 / mc(2)155) GN=nusA PE=3 SV=1	tr|A0QVM4|A0QVM4_MYCS2	37 kDa		Mycobacterium smegmatis str. MC2 155	0	0	2	3
641	Transcriptional regulator, IclR family OS=Mycobacterium smegmatis (strain ATCC 700084 / mc(2)155) GN=MSMEG_3335 PE=4 SV=1	tr|A0QXK4|A0QXK4_MYCS2	28 kDa		Mycobacterium smegmatis str. MC2 155	0	0	2	3
642	ABC transporter ATP-binding protein OS=Mycobacterium smegmatis (strain ATCC 700084 / mc(2)155) GN=MSMEG_4761 PE=3 SV=1	tr|A0R1I0|A0R1I0_MYCS2	39 kDa		Mycobacterium smegmatis str. MC2 155	3	0	0	2
643	Methyltransferase type 11 OS=Mycobacterium smegmatis (strain ATCC 700084 / mc(2)155) GN=MSMEG_1650 PE=4 SV=1	tr|A0QSY9|A0QSY9_MYCS2	27 kDa		Mycobacterium smegmatis str. MC2 155	1	0	1	3
644	Uncharacterized protein OS=Mycobacterium smegmatis (strain ATCC 700084 / mc(2)155) GN=MSMEG_1931 PE=4 SV=1	tr|A0QTQ9|A0QTQ9_MYCS2	25 kDa		unknown	0	0	1	4
645	Gtf1 OS=Mycobacterium smegmatis (strain ATCC 700084 / mc(2)155) GN=gtf1 PE=4 SV=1	tr|A0QPG4|A0QPG4_MYCS2	47 kDa		Mycobacterium smegmatis str. MC2 155	0	3	0	2
646	Uncharacterized protein OS=Mycobacterium smegmatis (strain ATCC 700084 / mc(2)155) GN=MSMEG_2037 PE=4 SV=1	tr|A0QU11|A0QU11_MYCS2	36 kDa		Mycobacterium smegmatis str. MC2 155	1	0	1	3
647	Methionine aminopeptidase OS=Mycobacterium smegmatis (strain ATCC 700084 / mc(2)155) GN=map PE=3 SV=1	tr|A0QSH9|A0QSH9_MYCS2	28 kDa		Mycobacterium smegmatis str. MC2 155	3	0	2	0
648	UDP-N-acetylglucosamine--N-acetylmuramyl-(pentapeptide) pyrophosphoryl-undecaprenol N-acetylglucosamine transferase OS=Mycobacterium smegmatis (strain ATCC 700084 / mc(2)155) GN=murG PE=3 SV=1	sp|A0R016|MURG_MYCS2	40 kDa		Mycobacterium smegmatis str. MC2 155	2	2	0	1
649	Serine hydroxymethyltransferase OS=Mycobacterium smegmatis (strain ATCC 700084 / mc(2)155) GN=glyA PE=1 SV=1	sp|A0R2V7|GLYA_MYCS2	52 kDa		Mycobacterium smegmatis str. MC2 155	3	0	0	2
650	Uncharacterized protein OS=Mycobacterium smegmatis (strain ATCC 700084 / mc(2)155) GN=MSMEG_0045 PE=4 SV=1	tr|A0QNH5|A0QNH5_MYCS2	87 kDa		unknown	1	1	1	2
651	Uncharacterized protein OS=Mycobacterium smegmatis (strain ATCC 700084 / mc(2)155) GN=MSMEG_0056 PE=4 SV=1	tr|A0QNI6|A0QNI6_MYCS2	11 kDa		Mycobacterium smegmatis str. MC2 155	1	1	1	2
652	Transcriptional regulator OS=Mycobacterium smegmatis (strain ATCC 700084 / mc(2)155) GN=MSMEG_0213 PE=4 SV=1	tr|A0QNZ0|A0QNZ0_MYCS2	16 kDa		Mycobacterium smegmatis str. MC2 155	1	2	0	2
653	MarR family transcriptional regulator OS=Mycobacterium smegmatis (strain ATCC 700084 / mc(2)155) GN=MSMEG_0538 PE=4 SV=1	tr|A0QPW1|A0QPW1_MYCS2	18 kDa		Mycobacterium smegmatis str. MC2 155	2	0	1	2
654	TPR-repeat-containing protein OS=Mycobacterium smegmatis (strain ATCC 700084 / mc(2)155) GN=MSMEG_3754 PE=4 SV=1	tr|A0QYR3|A0QYR3_MYCS2	36 kDa		unknown	1	2	0	2
655	Diacylglycerol O-acyltransferase OS=Mycobacterium smegmatis (strain ATCC 700084 / mc(2)155) GN=MSMEG_3948 PE=3 SV=1	tr|A0QZ98|A0QZ98_MYCS2	51 kDa		Mycobacterium smegmatis str. MC2 155	2	0	2	1
656	ATP:cob(I)alamin adenosyltransferase OS=Mycobacterium smegmatis (strain ATCC 700084 / mc(2)155) GN=MSMEG_4934 PE=4 SV=1	tr|A0R1Z7|A0R1Z7_MYCS2	21 kDa		Mycobacterium smegmatis str. MC2 155	1	1	1	2
657	Sulfate adenylyltransferase subunit 2 OS=Mycobacterium smegmatis (strain ATCC 700084 / mc(2)155) GN=cysD PE=3 SV=1	tr|A0R242|A0R242_MYCS2	35 kDa		Mycobacterium smegmatis str. MC2 155	1	1	1	2
658	Uncharacterized protein OS=Mycobacterium smegmatis (strain ATCC 700084 / mc(2)155) GN=MSMEG_5215 PE=4 SV=1	tr|A0R2S3|A0R2S3_MYCS2	19 kDa		Mycobacterium smegmatis str. MC2 155	2	0	2	1
659	2-C-methyl-D-erythritol 4-phosphate cytidylyltransferase OS=Mycobacterium smegmatis (strain ATCC 700084 / mc(2)155) GN=ispD PE=1 SV=1	tr|A0R560|A0R560_MYCS2	22 kDa		Mycobacterium smegmatis str. MC2 155	1	1	1	2
660	B12 binding domain protein OS=Mycobacterium smegmatis (strain ATCC 700084 / mc(2)155) GN=MSMEG_6542 PE=4 SV=1	tr|A0R6G7|A0R6G7_MYCS2	39 kDa		Mycobacterium smegmatis str. MC2 155	2	1	1	1
661	Alpha/beta hydrolase fold protein OS=Mycobacterium smegmatis (strain ATCC 700084 / mc(2)155) GN=MSMEG_6906 PE=4 SV=1	tr|A0R7G7|A0R7G7_MYCS2	33 kDa		Mycobacterium smegmatis str. MC2 155	0	0	2	3
662	Lipoyl synthase OS=Mycobacterium smegmatis (strain ATCC 700084 / mc(2)155) GN=lipA PE=3 SV=1	sp|A0R075|LIPA_MYCS2	35 kDa		Mycobacterium smegmatis str. MC2 155	0	1	2	2
663	NAD-dependent protein deacylase Sir2 OS=Mycobacterium smegmatis (strain ATCC 700084 / mc(2)155) GN=sir2 PE=1 SV=1	sp|A0R2N3|NDP_MYCS2	26 kDa		Mycobacterium smegmatis str. MC2 155	0	2	1	2
664	PPE family protein OS=Mycobacterium smegmatis (strain ATCC 700084 / mc(2)155) GN=MSMEG_5989 PE=4 SV=1	tr|A0R4X7|A0R4X7_MYCS2	36 kDa		unknown	0	2	1	2
665	HTH-type transcriptional repressor KstR2 OS=Mycobacterium smegmatis (strain ATCC 700084 / mc(2)155) GN=kstR2 PE=1 SV=1	sp|A0R4Z6|KSTR2_MYCS2	23 kDa		Mycobacterium smegmatis str. MC2 155	1	1	1	2
666	Hercynine oxygenase OS=Mycobacterium smegmatis (strain ATCC 700084 / mc(2)155) GN=egtB PE=1 SV=1	sp|A0R5N0|EGTB_MYCS2	48 kDa		Mycobacterium smegmatis str. MC2 155	1	3	1	0
667	Probable acetyl-CoA acetyltransferase OS=Mycobacterium smegmatis (strain ATCC 700084 / mc(2)155) GN=MSMEG_4920 PE=1 SV=2	sp|A0R1Y7|FADA4_MYCS2	40 kDa		Mycobacterium smegmatis str. MC2 155	0	1	3	1
668	DNA or RNA helicase of superfamily protein II OS=Mycobacterium smegmatis (strain ATCC 700084 / mc(2)155) GN=MSMEG_5706 PE=4 SV=1	tr|A0R451|A0R451_MYCS2	65 kDa		Mycobacterium smegmatis str. MC2 155	1	0	2	1
669	Multiphosphoryl transfer protein (MTP) OS=Mycobacterium smegmatis (strain ATCC 700084 / mc(2)155) GN=MSMEG_2121 PE=3 SV=1	tr|A0QU91|A0QU91_MYCS2	83 kDa		Mycobacterium smegmatis str. MC2 155	0	0	3	2
670	Uncharacterized protein OS=Mycobacterium smegmatis (strain ATCC 700084 / mc(2)155) GN=MSMEG_1191 PE=4 SV=1	tr|A0QRP5|A0QRP5_MYCS2	8 kDa		Mycobacterium smegmatis str. MC2 155	1	2	1	1
671	Uncharacterized protein MSMEG_2782/MSMEI_2713 OS=Mycobacterium smegmatis (strain ATCC 700084 / mc(2)155) GN=MSMEG_2782 PE=1 SV=1	sp|A0QW25|Y2782_MYCS2	26 kDa		Mycobacterium smegmatis str. MC2 155	0	1	2	2
672	Methionine synthase OS=Mycobacterium smegmatis (strain ATCC 700084 / mc(2)155) GN=metH PE=4 SV=1	tr|A0QZX6|A0QZX6_MYCS2	137 kDa		Mycobacterium smegmatis str. MC2 155	2	1	1	1
673	Acetylornithine deacetylase/Succinyl-diaminopimelate desuccinylase-like protein OS=Mycobacterium smegmatis (strain ATCC 700084 / mc(2)155) GN=MSMEG_2100 PE=4 SV=1	tr|A0QU71|A0QU71_MYCS2	48 kDa		Mycobacterium smegmatis str. MC2 155	0	1	2	2
674	Glutamate 5-kinase OS=Mycobacterium smegmatis (strain ATCC 700084 / mc(2)155) GN=proB PE=1 SV=1	sp|A0R148|PROB_MYCS2	39 kDa		Mycobacterium smegmatis str. MC2 155	0	2	1	2
675	FHA domain containing protein OS=Mycobacterium smegmatis (strain ATCC 700084 / mc(2)155) GN=MSMEG_4234 PE=4 SV=1	tr|A0R023|A0R023_MYCS2	39 kDa		Mycobacterium smegmatis str. MC2 155	0	2	1	2
676	Branched-chain amino acid ABC transporter ATP-binding protein OS=Mycobacterium smegmatis (strain ATCC 700084 / mc(2)155) GN=MSMEG_3251 PE=4 SV=1	tr|A0QXC4|A0QXC4_MYCS2	27 kDa		Mycobacterium smegmatis str. MC2 155	1	0	2	2
677	Putative alanine rich transferase OS=Mycobacterium smegmatis (strain ATCC 700084 / mc(2)155) GN=MSMEG_2699 PE=4 SV=1	tr|A0QVU6|A0QVU6_MYCS2	40 kDa		Mycobacterium smegmatis str. MC2 155	0	2	2	1
678	Acyl-CoA dehydrogenase fadE12 OS=Mycobacterium smegmatis (strain ATCC 700084 / mc(2)155) GN=fadE12 PE=3 SV=1	tr|A0QPB3|A0QPB3_MYCS2	41 kDa		Mycobacterium smegmatis str. MC2 155	2	1	1	1
679	FAD-dependent decaprenylphosphoryl-beta-D-ribofuranose 2-oxidase OS=Mycobacterium smegmatis (strain ATCC 700084 / mc(2)155) GN=dprE1 PE=1 SV=2	sp|A0R607|DPRE1_MYCS2	50 kDa		Mycobacterium smegmatis str. MC2 155	1	2	0	2
680	Band 7 protein OS=Mycobacterium smegmatis (strain ATCC 700084 / mc(2)155) GN=MSMEG_3155 PE=4 SV=1	tr|A0QX32|A0QX32_MYCS2	44 kDa		Mycobacterium smegmatis str. MC2 155	1	1	1	2
681	Hexapeptide transferase family protein OS=Mycobacterium smegmatis (strain ATCC 700084 / mc(2)155) GN=MSMEG_1055 PE=4 SV=1	tr|A0QRB4|A0QRB4_MYCS2	28 kDa		Mycobacterium smegmatis str. MC2 155	1	1	1	2
682	Ubiquinol-cytochrome c reductase cytochrome c subunit OS=Mycobacterium smegmatis (strain ATCC 700084 / mc(2)155) GN=MSMEG_4261 PE=4 SV=1	tr|A0R050|A0R050_MYCS2	28 kDa		Mycobacterium smegmatis str. MC2 155	1	1	1	2
683	Uncharacterized protein OS=Mycobacterium smegmatis (strain ATCC 700084 / mc(2)155) GN=MSMEG_1128 PE=4 SV=1	tr|A0QRI4|A0QRI4_MYCS2	4 kDa		unknown	2	2	0	1
684	Monoxygenase OS=Mycobacterium smegmatis (strain ATCC 700084 / mc(2)155) GN=MSMEG_4082 PE=4 SV=1	tr|A0QZM6|A0QZM6_MYCS2	50 kDa		Mycobacterium smegmatis str. MC2 155	2	0	2	1
685	Uncharacterized protein OS=Mycobacterium smegmatis (strain ATCC 700084 / mc(2)155) GN=MSMEG_2766 PE=4 SV=1	tr|A0QW09|A0QW09_MYCS2	28 kDa		unknown	0	1	2	2
686	ABC transporter, ATP-binding protein OS=Mycobacterium smegmatis (strain ATCC 700084 / mc(2)155) GN=MSMEG_1642 PE=4 SV=1	tr|A0QSY1|A0QSY1_MYCS2	96 kDa		Mycobacterium smegmatis str. MC2 155	1	1	1	2
687	Phosphate import ATP-binding protein PstB OS=Mycobacterium smegmatis (strain ATCC 700084 / mc(2)155) GN=pstB PE=3 SV=1	sp|A0R4C0|PSTB_MYCS2	28 kDa		Mycobacterium smegmatis str. MC2 155	3	0	1	0
688	Chromosome partition protein Smc OS=Mycobacterium smegmatis (strain ATCC 700084 / mc(2)155) GN=smc PE=3 SV=1	tr|A0QV25|A0QV25_MYCS2	130 kDa		Mycobacterium smegmatis str. MC2 155	0	0	0	4
689	GCN5-related N-acetyltransferase OS=Mycobacterium smegmatis (strain ATCC 700084 / mc(2)155) GN=MSMEG_4563 PE=4 SV=1	tr|A0R0Z5|A0R0Z5_MYCS2	23 kDa		Mycobacterium smegmatis str. MC2 155	0	0	4	0
690	Uncharacterized protein OS=Mycobacterium smegmatis (strain ATCC 700084 / mc(2)155) GN=MSMEG_5929 PE=4 SV=1	tr|A0R4R7|A0R4R7_MYCS2	34 kDa		unknown	0	0	4	0
691	ABC transporter related protein OS=Mycobacterium smegmatis (strain ATCC 700084 / mc(2)155) GN=dppD PE=3 SV=1	tr|A0R0E4|A0R0E4_MYCS2	56 kDa		Mycobacterium smegmatis str. MC2 155	0	1	0	3
692	Hypothetical cytosolic protein OS=Mycobacterium smegmatis (strain ATCC 700084 / mc(2)155) GN=MSMEG_1280 PE=4 SV=1	tr|A0QRY2|A0QRY2_MYCS2	27 kDa		unknown	1	0	0	3
693	NAD-dependent decaprenylphosphoryl-D-2-keto erythropentose reductase OS=Mycobacterium smegmatis (strain ATCC 700084 / mc(2)155) GN=dprE2 PE=1 SV=1	sp|A0R610|DPRE2_MYCS2	27 kDa		Mycobacterium smegmatis str. MC2 155	0	3	0	1
694	Coenzyme pqq synthesis protein E pqqE OS=Mycobacterium smegmatis (strain ATCC 700084 / mc(2)155) GN=pqqE PE=4 SV=1	tr|A0QSB8|A0QSB8_MYCS2	42 kDa		Mycobacterium smegmatis str. MC2 155	1	0	3	0
695	Thiopurine S-methyltransferase (Tpmt) superfamily protein OS=Mycobacterium smegmatis (strain ATCC 700084 / mc(2)155) GN=MSMEG_6235 PE=4 SV=1	tr|A0R5L6|A0R5L6_MYCS2	25 kDa		Mycobacterium smegmatis str. MC2 155	0	0	1	3
696	Phytoene synthase OS=Mycobacterium smegmatis (strain ATCC 700084 / mc(2)155) GN=MSMEG_2346 PE=4 SV=1	tr|A0QUV2|A0QUV2_MYCS2	35 kDa		Mycobacterium smegmatis str. MC2 155	0	0	0	3
697	DNA polymerase IV OS=Mycobacterium smegmatis (strain ATCC 700084 / mc(2)155) GN=dinB PE=1 SV=1	tr|A0QR77|A0QR77_MYCS2	38 kDa		Mycobacterium smegmatis str. MC2 155	3	1	0	0
698	Uridylate kinase OS=Mycobacterium smegmatis (strain ATCC 700084 / mc(2)155) GN=pyrH PE=1 SV=1	sp|A0QVD9|PYRH_MYCS2	26 kDa		Mycobacterium smegmatis str. MC2 155	0	0	3	1
699	Uncharacterized protein OS=Mycobacterium smegmatis (strain ATCC 700084 / mc(2)155) GN=MSMEG_0558 PE=4 SV=1	tr|A0QPY1|A0QPY1_MYCS2	19 kDa		unknown	0	0	1	3
700	Phosphopantothenoylcysteine decarboxylase/phosphopantothenate--cysteine ligase OS=Mycobacterium smegmatis (strain ATCC 700084 / mc(2)155) GN=coaBC PE=1 SV=1	tr|A0QWT2|A0QWT2_MYCS2	43 kDa		Mycobacterium smegmatis str. MC2 155	0	0	1	3
701	Translation initiation factor IF-1 OS=Mycobacterium smegmatis (strain ATCC 700084 / mc(2)155) GN=infA PE=1 SV=1	sp|A0QSL3|IF1_MYCS2	9 kDa		Mycobacterium smegmatis str. MC2 155	1	0	2	1
702	tRNA-2-methylthio-N(6)-dimethylallyladenosine synthase OS=Mycobacterium smegmatis (strain ATCC 700084 / mc(2)155) GN=miaB PE=3 SV=1	sp|A0QVX5|MIAB_MYCS2	56 kDa		Mycobacterium smegmatis str. MC2 155	0	1	1	2
703	UvrABC system protein C OS=Mycobacterium smegmatis (strain ATCC 700084 / mc(2)155) GN=uvrC PE=3 SV=1	sp|A0QWV6|UVRC_MYCS2	77 kDa		Mycobacterium smegmatis str. MC2 155	1	2	0	1
704	Acetyltransferase, GNAT family OS=Mycobacterium smegmatis (strain ATCC 700084 / mc(2)155) GN=MSMEG_1001 PE=4 SV=1	tr|A0QR65|A0QR65_MYCS2	30 kDa		Mycobacterium smegmatis str. MC2 155	0	0	2	2
705	Phosphoadenosine phosphosulfate reductase OS=Mycobacterium smegmatis (strain ATCC 700084 / mc(2)155) GN=MSMEG_1245 PE=4 SV=1	tr|A0QRU8|A0QRU8_MYCS2	32 kDa		Mycobacterium smegmatis str. MC2 155	0	1	1	2
706	60 kDa chaperonin OS=Mycobacterium smegmatis (strain ATCC 700084 / mc(2)155) GN=groL PE=3 SV=1	tr|A0QTV4|A0QTV4_MYCS2	58 kDa		Mycobacterium smegmatis str. MC2 155	2	0	2	0
707	Transcriptional regulator MdcY family protein OS=Mycobacterium smegmatis (strain ATCC 700084 / mc(2)155) GN=MSMEG_1995 PE=4 SV=1	tr|A0QTX1|A0QTX1_MYCS2	25 kDa		Mycobacterium smegmatis str. MC2 155	2	0	2	0
708	Transcriptional regulator, GntR family protein OS=Mycobacterium smegmatis (strain ATCC 700084 / mc(2)155) GN=MSMEG_4057 PE=4 SV=1	tr|A0QZK5|A0QZK5_MYCS2	23 kDa		Mycobacterium smegmatis str. MC2 155	1	0	2	1
709	Putative membrane protein OS=Mycobacterium smegmatis (strain ATCC 700084 / mc(2)155) GN=MSMEG_5048 PE=4 SV=1	tr|A0R2B0|A0R2B0_MYCS2	26 kDa		Mycobacterium smegmatis str. MC2 155	0	2	0	2
710	Fructose-1,6-bisphosphatase OS=Mycobacterium smegmatis (strain ATCC 700084 / mc(2)155) GN=glpX PE=3 SV=1	tr|A0R2U7|A0R2U7_MYCS2	36 kDa		Mycobacterium smegmatis str. MC2 155	0	0	1	3
711	Gp41 protein OS=Mycobacterium smegmatis (strain ATCC 700084 / mc(2)155) GN=MSMEG_5754 PE=3 SV=1	tr|A0R499|A0R499_MYCS2	44 kDa		Mycobacterium smegmatis str. MC2 155	1	1	0	2
712	Glutamate decarboxylase OS=Mycobacterium smegmatis (strain ATCC 700084 / mc(2)155) GN=MSMEG_1574 PE=3 SV=1	tr|A0QSR5|A0QSR5_MYCS2	51 kDa		Mycobacterium smegmatis str. MC2 155	0	1	1	2
713	3-isopropylmalate dehydratase small subunit OS=Mycobacterium smegmatis (strain ATCC 700084 / mc(2)155) GN=leuD PE=3 SV=1	tr|A0QUZ0|A0QUZ0_MYCS2	22 kDa		Mycobacterium smegmatis str. MC2 155	0	0	2	2
714	Acyl-ACP thioesterase superfamily protein OS=Mycobacterium smegmatis (strain ATCC 700084 / mc(2)155) GN=MSMEG_0909 PE=4 SV=1	tr|A0QQX4|A0QQX4_MYCS2	32 kDa		Mycobacterium smegmatis str. MC2 155	0	1	1	2
715	LpqE protein OS=Mycobacterium smegmatis (strain ATCC 700084 / mc(2)155) GN=MSMEG_6078 PE=4 SV=1	tr|A0R562|A0R562_MYCS2	19 kDa		unknown	0	1	1	2
716	ATP-dependent DNA helicase OS=Mycobacterium smegmatis (strain ATCC 700084 / mc(2)155) GN=MSMEG_5935 PE=4 SV=1	tr|A0R4S3|A0R4S3_MYCS2	75 kDa		Mycobacterium smegmatis str. MC2 155	1	0	1	2
717	Glycine/D-amino acid oxidase OS=Mycobacterium smegmatis (strain ATCC 700084 / mc(2)155) GN=MSMEG_6471 PE=4 SV=1	tr|A0R696|A0R696_MYCS2	52 kDa		Mycobacterium smegmatis str. MC2 155	0	1	1	2
718	Universal stress protein UspA OS=Mycobacterium smegmatis (strain ATCC 700084 / mc(2)155) GN=MSMEG_3308 PE=3 SV=1	tr|A0QXH9|A0QXH9_MYCS2	17 kDa		unknown	0	0	2	2
719	ABC transporter, ATP-binding protein OS=Mycobacterium smegmatis (strain ATCC 700084 / mc(2)155) GN=MSMEG_4557 PE=4 SV=1	tr|A0R0Z1|A0R0Z1_MYCS2	27 kDa		Mycobacterium smegmatis str. MC2 155	0	0	0	4
720	ATP/GTP binding protein OS=Mycobacterium smegmatis (strain ATCC 700084 / mc(2)155) GN=MSMEG_1640 PE=4 SV=1	tr|A0QSX9|A0QSX9_MYCS2	21 kDa		Mycobacterium smegmatis str. MC2 155	0	1	1	2
721	PhoH family protein OS=Mycobacterium smegmatis (strain ATCC 700084 / mc(2)155) GN=phoH2 PE=4 SV=1	tr|A0R2V5|A0R2V5_MYCS2	47 kDa		Mycobacterium smegmatis str. MC2 155	0	0	1	3
722	Uncharacterized protein OS=Mycobacterium smegmatis (strain ATCC 700084 / mc(2)155) GN=MSMEG_0672 PE=4 SV=1	tr|A0QQ93|A0QQ93_MYCS2	23 kDa		unknown	1	0	1	2
723	Ribonuclease P protein component OS=Mycobacterium smegmatis (strain ATCC 700084 / mc(2)155) GN=rnpA PE=3 SV=1	tr|A0R7J9|A0R7J9_MYCS2	13 kDa		Mycobacterium smegmatis str. MC2 155	0	2	0	2
724	Uncharacterized protein OS=Mycobacterium smegmatis (strain ATCC 700084 / mc(2)155) GN=MSMEG_5969 PE=4 SV=1	tr|A0R4V7|A0R4V7_MYCS2	46 kDa		unknown	2	0	0	2
725	DoxX OS=Mycobacterium smegmatis (strain ATCC 700084 / mc(2)155) GN=MSMEG_3255 PE=4 SV=1	tr|A0QXC8|A0QXC8_MYCS2	30 kDa		Mycobacterium smegmatis str. MC2 155	1	1	0	2
726	Short-chain dehydrogenase/reductase SDR OS=Mycobacterium smegmatis (strain ATCC 700084 / mc(2)155) GN=MSMEG_3367 PE=4 SV=1	tr|A0QXN6|A0QXN6_MYCS2	26 kDa		Mycobacterium smegmatis str. MC2 155	0	0	2	2
727	HIT family protein OS=Mycobacterium smegmatis (strain ATCC 700084 / mc(2)155) GN=MSMEG_5028 PE=1 SV=1	tr|A0R291|A0R291_MYCS2	16 kDa		Mycobacterium smegmatis str. MC2 155	1	0	1	2
728	Transcriptional regulator, Fis family OS=Mycobacterium smegmatis (strain ATCC 700084 / mc(2)155) GN=MSMEG_0833 PE=4 SV=1	tr|A0QQP9|A0QQP9_MYCS2	12 kDa		unknown	1	1	2	0
729	ABC transporter, ATP-binding protein GluA OS=Mycobacterium smegmatis (strain ATCC 700084 / mc(2)155) GN=MSMEG_6911 PE=4 SV=1	tr|A0R7H1|A0R7H1_MYCS2	26 kDa		Mycobacterium smegmatis str. MC2 155	1	1	0	2
730	GntR family transcriptional regulator OS=Mycobacterium smegmatis (strain ATCC 700084 / mc(2)155) GN=MSMEG_5201 PE=4 SV=1	tr|A0R2Q8|A0R2Q8_MYCS2	29 kDa		Mycobacterium smegmatis str. MC2 155	1	0	2	1
731	Uncharacterized protein OS=Mycobacterium smegmatis (strain ATCC 700084 / mc(2)155) GN=MSMEG_2416 PE=4 SV=1	tr|A0QV18|A0QV18_MYCS2	27 kDa		unknown	2	1	1	0
732	Pseudouridine synthase OS=Mycobacterium smegmatis (strain ATCC 700084 / mc(2)155) GN=MSMEG_3175 PE=3 SV=1	tr|A0QX52|A0QX52_MYCS2	33 kDa		Mycobacterium smegmatis str. MC2 155	0	0	1	3
733	Uncharacterized protein OS=Mycobacterium smegmatis (strain ATCC 700084 / mc(2)155) GN=MSMEG_2582 PE=4 SV=1	tr|A0QVI1|A0QVI1_MYCS2	20 kDa		Mycobacterium smegmatis str. MC2 155	1	1	2	0
734	Methylmalonyl-CoA mutase large subunit OS=Mycobacterium smegmatis (strain ATCC 700084 / mc(2)155) GN=mutB PE=4 SV=1	tr|A0QX36|A0QX36_MYCS2	81 kDa		Mycobacterium smegmatis str. MC2 155	0	0	2	2
735	Non-ribosomal peptide synthetase OS=Mycobacterium smegmatis (strain ATCC 700084 / mc(2)155) GN=MSMEG_4896 PE=4 SV=1	tr|A0R1W4|A0R1W4_MYCS2	66 kDa		unknown	0	0	2	2
736	Hydrolase, alpha/beta fold family protein OS=Mycobacterium smegmatis (strain ATCC 700084 / mc(2)155) GN=lipG PE=4 SV=1	tr|A0QS51|A0QS51_MYCS2	33 kDa		Mycobacterium smegmatis str. MC2 155	1	1	2	0
737	Uncharacterized protein OS=Mycobacterium smegmatis (strain ATCC 700084 / mc(2)155) GN=MSMEG_4735 PE=4 SV=1	tr|A0R1F6|A0R1F6_MYCS2	33 kDa		unknown	1	1	0	2
738	GDP-mannose-dependent alpha-(1-2)-phosphatidylinositol mannosyltransferase OS=Mycobacterium smegmatis (strain ATCC 700084 / mc(2)155) GN=pimA PE=1 SV=1	sp|A0QWG6|PIMA_MYCS2	41 kDa		Mycobacterium smegmatis str. MC2 155	1	2	0	1
739	Non-homologous end joining protein Ku OS=Mycobacterium smegmatis (strain ATCC 700084 / mc(2)155) GN=ku PE=1 SV=2	sp|A0R3S7|KU_MYCS2	36 kDa		Mycobacterium smegmatis str. MC2 155	0	0	3	1
740	50S ribosomal protein L29 OS=Mycobacterium smegmatis (strain ATCC 700084 / mc(2)155) GN=rpmC PE=3 SV=1	sp|A0QSD9|RL29_MYCS2	9 kDa		Mycobacterium smegmatis str. MC2 155	1	0	2	1
741	Uncharacterized protein OS=Mycobacterium smegmatis (strain ATCC 700084 / mc(2)155) GN=MSMEG_1422 PE=4 SV=1	tr|A0QSB7|A0QSB7_MYCS2	11 kDa		unknown	1	0	2	1
742	'Cold-shock' DNA-binding domain protein OS=Mycobacterium smegmatis (strain ATCC 700084 / mc(2)155) GN=MSMEG_5696 PE=4 SV=1	tr|A0R441|A0R441_MYCS2	17 kDa		Mycobacterium smegmatis str. MC2 155	2	1	0	1
743	Short chain dehydrogenase OS=Mycobacterium smegmatis (strain ATCC 700084 / mc(2)155) GN=MSMEG_6916 PE=3 SV=1	tr|A0R7H4|A0R7H4_MYCS2	23 kDa		Mycobacterium smegmatis str. MC2 155	0	2	2	0
744	Short-chain dehydrogenase/reductase SDR OS=Mycobacterium smegmatis (strain ATCC 700084 / mc(2)155) GN=MSMEG_5234 PE=4 SV=1	tr|A0R2U2|A0R2U2_MYCS2	26 kDa		Mycobacterium smegmatis str. MC2 155	0	0	1	3
745	Oxidoreductase, aldo/keto reductase family OS=Mycobacterium smegmatis (strain ATCC 700084 / mc(2)155) GN=MSMEG_4093 PE=4 SV=1	tr|A0QZN7|A0QZN7_MYCS2	38 kDa		unknown	0	3	0	1
746	Patatin OS=Mycobacterium smegmatis (strain ATCC 700084 / mc(2)155) GN=MSMEG_5285 PE=4 SV=1	tr|A0R2Z3|A0R2Z3_MYCS2	30 kDa		Mycobacterium smegmatis str. MC2 155	1	0	1	2
747	Glycerol dehydratase OS=Mycobacterium smegmatis (strain ATCC 700084 / mc(2)155) GN=MSMEG_1548 PE=4 SV=1	tr|A0QSP2|A0QSP2_MYCS2	22 kDa		unknown	0	1	1	2
748	Cytoplasmic peptidase PepQ OS=Mycobacterium smegmatis (strain ATCC 700084 / mc(2)155) GN=pepQ PE=4 SV=1	tr|A0QWR3|A0QWR3_MYCS2	40 kDa		Mycobacterium smegmatis str. MC2 155	2	0	1	1
749	Hydrogenase expression/formation protein HypE OS=Mycobacterium smegmatis (strain ATCC 700084 / mc(2)155) GN=hypE PE=4 SV=1	tr|A0QUP0|A0QUP0_MYCS2	37 kDa		unknown	2	0	1	1
750	Transcriptional Regulator, GntR family protein OS=Mycobacterium smegmatis (strain ATCC 700084 / mc(2)155) GN=MSMEG_2546 PE=4 SV=1	tr|A0QVE5|A0QVE5_MYCS2	26 kDa		Mycobacterium smegmatis str. MC2 155	1	0	1	2
751	Amidohydrolase 2 OS=Mycobacterium smegmatis (strain ATCC 700084 / mc(2)155) GN=MSMEG_0628 PE=4 SV=1	tr|A0QQ51|A0QQ51_MYCS2	33 kDa		Mycobacterium smegmatis str. MC2 155	0	0	0	3
752	Short chain dehydrogenase OS=Mycobacterium smegmatis (strain ATCC 700084 / mc(2)155) GN=MSMEG_5931 PE=1 SV=1	tr|A0R4R9|A0R4R9_MYCS2	28 kDa		Mycobacterium smegmatis str. MC2 155	0	0	0	3
753	Oxidoreductase, zinc-binding dehydrogenase family protein OS=Mycobacterium smegmatis (strain ATCC 700084 / mc(2)155) GN=adhE1 PE=4 SV=1	tr|A0QNQ5|A0QNQ5_MYCS2	37 kDa		Mycobacterium smegmatis str. MC2 155	0	0	0	3
754	Short chain dehydrogenase OS=Mycobacterium smegmatis (strain ATCC 700084 / mc(2)155) GN=MSMEG_3619 PE=4 SV=1	tr|A0QYD4|A0QYD4_MYCS2	23 kDa		Mycobacterium smegmatis str. MC2 155	0	0	0	3
755	Peptide chain release factor 3 OS=Mycobacterium smegmatis (strain ATCC 700084 / mc(2)155) GN=prfC PE=3 SV=1	tr|A0QS18|A0QS18_MYCS2	58 kDa		Mycobacterium smegmatis str. MC2 155	0	0	0	3
756	2-hydroxy-3-oxopropionate reductase OS=Mycobacterium smegmatis (strain ATCC 700084 / mc(2)155) GN=MSMEG_5477 PE=4 SV=1	tr|A0R3H7|A0R3H7_MYCS2	31 kDa		Mycobacterium smegmatis str. MC2 155	0	0	0	3
757	F420-dependent glucose-6-phosphate dehydrogenase OS=Mycobacterium smegmatis (strain ATCC 700084 / mc(2)155) GN=fgd PE=1 SV=2	sp|A0QQJ4|FGD_MYCS2	37 kDa		Mycobacterium smegmatis str. MC2 155	0	0	1	2
758	Probable S-adenosylmethionine-dependent methyltransferase MSMEG_2350/MSMEI_2290 OS=Mycobacterium smegmatis (strain ATCC 700084 / mc(2)155) GN=MSMEG_2350 PE=1 SV=1	sp|A0QUV5|Y2350_MYCS2	28 kDa		Mycobacterium smegmatis str. MC2 155	0	0	1	2
759	Transcriptional regulator OS=Mycobacterium smegmatis (strain ATCC 700084 / mc(2)155) GN=MSMEG_0321 PE=4 SV=1	tr|A0QP97|A0QP97_MYCS2	99 kDa		Mycobacterium smegmatis str. MC2 155	1	0	2	0
760	Helix-turn-helix, Fis-type OS=Mycobacterium smegmatis (strain ATCC 700084 / mc(2)155) GN=MSMEG_0579 PE=4 SV=1	tr|A0QQ03|A0QQ03_MYCS2	53 kDa		unknown	0	0	0	2
761	Phosphomethylpyrimidine synthase OS=Mycobacterium smegmatis (strain ATCC 700084 / mc(2)155) GN=thiC PE=3 SV=1	tr|A0QQP2|A0QQP2_MYCS2	58 kDa		Mycobacterium smegmatis str. MC2 155	0	0	1	2
762	Transcription regulator, TetR family OS=Mycobacterium smegmatis (strain ATCC 700084 / mc(2)155) GN=MSMEG_1397 PE=4 SV=1	tr|A0QS95|A0QS95_MYCS2	21 kDa		Mycobacterium smegmatis str. MC2 155	0	0	2	1
763	Alcohol dehydrogenase OS=Mycobacterium smegmatis (strain ATCC 700084 / mc(2)155) GN=MSMEG_2079 PE=4 SV=1	tr|A0QU52|A0QU52_MYCS2	34 kDa		Mycobacterium smegmatis str. MC2 155	0	0	2	1
764	GntR family transcriptional regulator OS=Mycobacterium smegmatis (strain ATCC 700084 / mc(2)155) GN=MSMEG_2599 PE=4 SV=1	tr|A0QVJ8|A0QVJ8_MYCS2	26 kDa		Mycobacterium smegmatis str. MC2 155	1	0	2	0
765	LacI-family protein transcriptional regulator OS=Mycobacterium smegmatis (strain ATCC 700084 / mc(2)155) GN=MSMEG_2954 PE=4 SV=1	tr|A0QWI5|A0QWI5_MYCS2	36 kDa		Mycobacterium smegmatis str. MC2 155	0	0	1	2
766	Putative universal stress protein UspA OS=Mycobacterium smegmatis (strain ATCC 700084 / mc(2)155) GN=MSMEG_5733 PE=3 SV=1	tr|A0R478|A0R478_MYCS2	30 kDa		unknown	0	1	0	2
767	Isochorismatase hydrolase OS=Mycobacterium smegmatis (strain ATCC 700084 / mc(2)155) GN=MSMEG_4396 PE=4 SV=1	tr|A0R0I3|A0R0I3_MYCS2	27 kDa		Mycobacterium smegmatis str. MC2 155	0	0	2	1
768	Patatin OS=Mycobacterium smegmatis (strain ATCC 700084 / mc(2)155) GN=MSMEG_5284 PE=4 SV=1	tr|A0R2Z2|A0R2Z2_MYCS2	36 kDa		Mycobacterium smegmatis str. MC2 155	0	0	1	2
769	FAD dependent oxidoreductase OS=Mycobacterium smegmatis (strain ATCC 700084 / mc(2)155) GN=MSMEG_0637 PE=4 SV=1	tr|A0QQ59|A0QQ59_MYCS2	56 kDa		Mycobacterium smegmatis str. MC2 155	0	0	0	3
770	Peptidase M48, Ste24p OS=Mycobacterium smegmatis (strain ATCC 700084 / mc(2)155) GN=MSMEG_3476 PE=3 SV=1	tr|A0QXZ2|A0QXZ2_MYCS2	41 kDa		Mycobacterium smegmatis str. MC2 155	0	0	1	2
771	Short-chain dehydrogenase/reductase SDR OS=Mycobacterium smegmatis (strain ATCC 700084 / mc(2)155) GN=MSMEG_6592 PE=4 SV=1	tr|A0R6L5|A0R6L5_MYCS2	30 kDa		Mycobacterium smegmatis str. MC2 155	0	0	1	2
772	Monooxygenase OS=Mycobacterium smegmatis (strain ATCC 700084 / mc(2)155) GN=MSMEG_5732 PE=4 SV=1	tr|A0R477|A0R477_MYCS2	32 kDa		Mycobacterium smegmatis str. MC2 155	0	0	1	2
773	Adenosylhomocysteinase OS=Mycobacterium smegmatis (strain ATCC 700084 / mc(2)155) GN=ahcY PE=1 SV=1	sp|A4ZHR8|SAHH_MYCS2	53 kDa		Mycobacterium smegmatis str. MC2 155	0	0	2	1
774	Short chain dehydrogenase OS=Mycobacterium smegmatis (strain ATCC 700084 / mc(2)155) GN=MSMEG_5885 PE=4 SV=1	tr|A0R4M3|A0R4M3_MYCS2	29 kDa		Mycobacterium smegmatis str. MC2 155	0	0	1	2
775	Putative gluconeogenesis factor OS=Mycobacterium smegmatis (strain ATCC 700084 / mc(2)155) GN=MSMEG_3080 PE=3 SV=1	tr|A0QWV8|A0QWV8_MYCS2	37 kDa		Mycobacterium smegmatis str. MC2 155	2	0	1	0
776	Phosphoglucosamine mutase OS=Mycobacterium smegmatis (strain ATCC 700084 / mc(2)155) GN=glmM PE=3 SV=1	sp|A0QSQ1|GLMM_MYCS2	47 kDa		Mycobacterium smegmatis str. MC2 155	0	0	1	2
777	Uncharacterized protein OS=Mycobacterium smegmatis (strain ATCC 700084 / mc(2)155) GN=MSMEG_3153 PE=4 SV=1	tr|A0QX30|A0QX30_MYCS2	31 kDa		unknown	0	0	3	0
778	FAD-containing monooxygenase EthA OS=Mycobacterium smegmatis (strain ATCC 700084 / mc(2)155) GN=ethA PE=3 SV=1	sp|A0R665|ETHA_MYCS2	55 kDa		Mycobacterium smegmatis str. MC2 155	0	1	0	2
779	MOSC domain protein OS=Mycobacterium smegmatis (strain ATCC 700084 / mc(2)155) GN=MSMEG_3411 PE=4 SV=1	tr|A0QXS8|A0QXS8_MYCS2	16 kDa		Mycobacterium smegmatis str. MC2 155	0	0	1	2
780	FeS assembly protein SufB OS=Mycobacterium smegmatis (strain ATCC 700084 / mc(2)155) GN=sufB PE=4 SV=1	tr|A0QWZ9|A0QWZ9_MYCS2	53 kDa		Mycobacterium smegmatis str. MC2 155	1	0	0	2
781	Hydrogenase expression/formation protein HypD OS=Mycobacterium smegmatis (strain ATCC 700084 / mc(2)155) GN=hypD PE=4 SV=1	tr|A0QUN9|A0QUN9_MYCS2	40 kDa		Mycobacterium smegmatis str. MC2 155	2	0	1	0
782	Enoyl-CoA hydratase OS=Mycobacterium smegmatis (strain ATCC 700084 / mc(2)155) GN=MSMEG_4709 PE=3 SV=1	tr|A0R1D1|A0R1D1_MYCS2	26 kDa		Mycobacterium smegmatis str. MC2 155	0	0	1	2
783	Peptidoglycan-binding LysM OS=Mycobacterium smegmatis (strain ATCC 700084 / mc(2)155) GN=MSMEG_5526 PE=4 SV=1	tr|A0R3M5|A0R3M5_MYCS2	37 kDa		unknown	0	0	2	1
784	Serine/threonine protein kinase PknA OS=Mycobacterium smegmatis (strain ATCC 700084 / mc(2)155) GN=pknA PE=4 SV=1	tr|A0QNG2|A0QNG2_MYCS2	45 kDa		Mycobacterium smegmatis str. MC2 155	0	1	0	2
785	Secreted protein OS=Mycobacterium smegmatis (strain ATCC 700084 / mc(2)155) GN=MSMEG_1837 PE=4 SV=1	tr|A0QTG9|A0QTG9_MYCS2	51 kDa		unknown	0	1	0	2
786	Acyl-CoA synthase OS=Mycobacterium smegmatis (strain ATCC 700084 / mc(2)155) GN=fadD32 PE=1 SV=1	tr|A0R618|A0R618_MYCS2	68 kDa		Mycobacterium smegmatis str. MC2 155	1	0	0	2
787	Chromosome replication initiation inhibitor protein OS=Mycobacterium smegmatis (strain ATCC 700084 / mc(2)155) GN=MSMEG_0548 PE=4 SV=1	tr|A0QPX0|A0QPX0_MYCS2	32 kDa		Mycobacterium smegmatis str. MC2 155	1	2	0	0
788	Putative conserved membrane protein OS=Mycobacterium smegmatis (strain ATCC 700084 / mc(2)155) GN=MSMEG_0007 PE=4 SV=1	tr|A0QNE2|A0QNE2_MYCS2	27 kDa		Mycobacterium smegmatis str. MC2 155	0	0	2	1
789	Valine--tRNA ligase OS=Mycobacterium smegmatis (strain ATCC 700084 / mc(2)155) GN=valS PE=3 SV=1	tr|A0R155|A0R155_MYCS2	97 kDa		Mycobacterium smegmatis str. MC2 155	0	0	1	2
790	Transcriptional regulator, LysR family protein OS=Mycobacterium smegmatis (strain ATCC 700084 / mc(2)155) GN=MSMEG_0156 PE=4 SV=1	tr|A0QNT4|A0QNT4_MYCS2	33 kDa		Mycobacterium smegmatis str. MC2 155	0	1	0	2
791	Phosphoglycerate mutase OS=Mycobacterium smegmatis (strain ATCC 700084 / mc(2)155) GN=MSMEG_6338 PE=4 SV=1	tr|A0R5W7|A0R5W7_MYCS2	22 kDa		unknown	0	0	1	2
792	Protein translocase subunit SecE OS=Mycobacterium smegmatis (strain ATCC 700084 / mc(2)155) GN=secE PE=3 SV=1	tr|A0QS43|A0QS43_MYCS2	15 kDa		Mycobacterium smegmatis str. MC2 155	0	0	0	3
793	L-ornithine 5-monooxygenase OS=Mycobacterium smegmatis (strain ATCC 700084 / mc(2)155) GN=MSMEG_0022 PE=4 SV=1	tr|A0QNF4|A0QNF4_MYCS2	49 kDa		Mycobacterium smegmatis str. MC2 155	1	0	2	0
794	Probable thiol peroxidase OS=Mycobacterium smegmatis (strain ATCC 700084 / mc(2)155) GN=tpx PE=3 SV=1	tr|A0QXZ5|A0QXZ5_MYCS2	17 kDa		Mycobacterium smegmatis str. MC2 155	0	0	1	2
795	Uncharacterized protein OS=Mycobacterium smegmatis (strain ATCC 700084 / mc(2)155) GN=MSMEG_5101 PE=4 SV=1	tr|A0R2G1|A0R2G1_MYCS2	27 kDa		Mycobacterium smegmatis str. MC2 155	0	2	0	1
796	Transglutaminase-like protein OS=Mycobacterium smegmatis (strain ATCC 700084 / mc(2)155) GN=MSMEG_4567 PE=4 SV=1	tr|A0R0Z9|A0R0Z9_MYCS2	31 kDa		unknown	0	0	1	2
797	Conserved transmembrane protein OS=Mycobacterium smegmatis (strain ATCC 700084 / mc(2)155) GN=MSMEG_5275 PE=4 SV=1	tr|A0R2Y3|A0R2Y3_MYCS2	29 kDa		Mycobacterium smegmatis str. MC2 155	0	1	0	2
798	Transcriptional regulator, GntR family protein OS=Mycobacterium smegmatis (strain ATCC 700084 / mc(2)155) GN=MSMEG_1572 PE=4 SV=1	tr|A0QSR3|A0QSR3_MYCS2	50 kDa		Mycobacterium smegmatis str. MC2 155	0	0	3	0
799	Alpha/beta hydrolase fold family protein OS=Mycobacterium smegmatis (strain ATCC 700084 / mc(2)155) GN=MSMEG_2409 PE=4 SV=1	tr|A0QV11|A0QV11_MYCS2	38 kDa		Mycobacterium smegmatis str. MC2 155	0	1	0	2
800	LuxR family two-component response regulator OS=Mycobacterium smegmatis (strain ATCC 700084 / mc(2)155) GN=devR PE=4 SV=1	tr|A0R2V2|A0R2V2_MYCS2	23 kDa		Mycobacterium smegmatis str. MC2 155	0	0	2	1
801	O-acetylhomoserine/O-acetylserine sulfhydrylase OS=Mycobacterium smegmatis (strain ATCC 700084 / mc(2)155) GN=MSMEG_0239 PE=3 SV=1	tr|A0QP16|A0QP16_MYCS2	45 kDa		Mycobacterium smegmatis str. MC2 155	1	0	0	2
802	Molybdopterin biosynthesis protein MoeA 1 OS=Mycobacterium smegmatis (strain ATCC 700084 / mc(2)155) GN=moeA1 PE=4 SV=1	tr|A0R3H0|A0R3H0_MYCS2	44 kDa		Mycobacterium smegmatis str. MC2 155	0	0	2	1
803	Putative thiosulfate sulfurtransferase OS=Mycobacterium smegmatis (strain ATCC 700084 / mc(2)155) GN=MSMEG_5789 PE=1 SV=1	sp|A0R4C9|THTR_MYCS2	31 kDa		Mycobacterium smegmatis str. MC2 155	1	0	0	2
804	Superoxide dismutase OS=Mycobacterium smegmatis (strain ATCC 700084 / mc(2)155) GN=sodB PE=3 SV=1	tr|A0R6Q7|A0R6Q7_MYCS2	23 kDa	TRUE	Mycobacterium smegmatis str. MC2 155	2	0	2	2
805	3-isopropylmalate dehydrogenase OS=Mycobacterium smegmatis (strain ATCC 700084 / mc(2)155) GN=MSMEG_3285 PE=3 SV=1	tr|A0QXF8|A0QXF8_MYCS2	38 kDa		Mycobacterium smegmatis str. MC2 155	0	2	1	0
806	Uncharacterized protein OS=Mycobacterium smegmatis (strain ATCC 700084 / mc(2)155) GN=MSMEG_1243 PE=4 SV=1	tr|A0QRU6|A0QRU6_MYCS2	39 kDa		unknown	1	0	0	2
807	Uncharacterized protein OS=Mycobacterium smegmatis (strain ATCC 700084 / mc(2)155) GN=MSMEG_0071 PE=4 SV=1	tr|A0QNK1|A0QNK1_MYCS2	78 kDa		unknown	0	0	0	2
808	Formyl-CoA:oxalate CoA-transferase OS=Mycobacterium smegmatis (strain ATCC 700084 / mc(2)155) GN=frc PE=3 SV=1	tr|A0QNT6|A0QNT6_MYCS2	46 kDa		Mycobacterium smegmatis str. MC2 155	0	2	0	0
809	Uncharacterized protein OS=Mycobacterium smegmatis (strain ATCC 700084 / mc(2)155) GN=MSMEG_1567 PE=4 SV=1	tr|A0QSQ8|A0QSQ8_MYCS2	29 kDa		unknown	0	0	0	2
810	Acyl-CoA dehydrogenase OS=Mycobacterium smegmatis (strain ATCC 700084 / mc(2)155) GN=fadE25 PE=3 SV=1	tr|A0QTF4|A0QTF4_MYCS2	42 kDa		Mycobacterium smegmatis str. MC2 155	0	0	0	2
811	Macrolide-transport ATP-binding protein abc transporter OS=Mycobacterium smegmatis (strain ATCC 700084 / mc(2)155) GN=MSMEG_3768 PE=4 SV=1	tr|A0QYS4|A0QYS4_MYCS2	65 kDa		Mycobacterium smegmatis str. MC2 155	0	0	0	2
812	Alkanal monooxygenase alpha chain OS=Mycobacterium smegmatis (strain ATCC 700084 / mc(2)155) GN=MSMEG_5029 PE=4 SV=1	tr|A0R293|A0R293_MYCS2	37 kDa		Mycobacterium smegmatis str. MC2 155	0	0	0	2
813	Uncharacterized protein OS=Mycobacterium smegmatis (strain ATCC 700084 / mc(2)155) GN=MSMEG_6739 PE=4 SV=1	tr|A0R709|A0R709_MYCS2	16 kDa		unknown	0	0	0	2
814	Aldehyde Dehydrogenase OS=Mycobacterium smegmatis (strain ATCC 700084 / mc(2)155) GN=MSMEG_6297 PE=3 SV=1	tr|A0R5S7|A0R5S7_MYCS2	55 kDa		Mycobacterium smegmatis str. MC2 155	0	0	2	0
815	Mycocerosic acid synthase OS=Mycobacterium smegmatis (strain ATCC 700084 / mc(2)155) GN=MSMEG_4727 PE=1 SV=1	tr|A0R1E8|A0R1E8_MYCS2	223 kDa		Mycobacterium smegmatis str. MC2 155	0	0	0	2
816	Enoyl-CoA hydratase EchA17 OS=Mycobacterium smegmatis (strain ATCC 700084 / mc(2)155) GN=echA17 PE=4 SV=1	tr|A0QRA7|A0QRA7_MYCS2	25 kDa		Mycobacterium smegmatis str. MC2 155	0	0	2	0
817	NUDIX hydrolase OS=Mycobacterium smegmatis (strain ATCC 700084 / mc(2)155) GN=MSMEG_1268 PE=4 SV=1	tr|A0QRX0|A0QRX0_MYCS2	24 kDa		Mycobacterium smegmatis str. MC2 155	2	0	0	0
818	Uncharacterized protein OS=Mycobacterium smegmatis (strain ATCC 700084 / mc(2)155) GN=MSMEG_2376 PE=4 SV=1	tr|A0QUY0|A0QUY0_MYCS2	18 kDa		unknown	0	0	0	2
819	Multifunctional non-homologous end joining protein LigD OS=Mycobacterium smegmatis (strain ATCC 700084 / mc(2)155) GN=ligD PE=1 SV=2	sp|A0R3R7|LIGD_MYCS2	86 kDa		Mycobacterium smegmatis str. MC2 155	2	0	0	0
820	Amidase OS=Mycobacterium smegmatis (strain ATCC 700084 / mc(2)155) GN=amiC PE=3 SV=1	tr|A0QVC0|A0QVC0_MYCS2	53 kDa		Mycobacterium smegmatis str. MC2 155	0	2	0	0
821	4-phosphopantetheinyl transferase OS=Mycobacterium smegmatis (strain ATCC 700084 / mc(2)155) GN=MSMEG_2648 PE=3 SV=1	tr|A0QVP7|A0QVP7_MYCS2	24 kDa		Mycobacterium smegmatis str. MC2 155	0	0	0	2
822	Glutamyl-Q tRNA(Asp) synthetase OS=Mycobacterium smegmatis (strain ATCC 700084 / mc(2)155) GN=gltX PE=3 SV=1	tr|A0R5T6|A0R5T6_MYCS2	32 kDa		Mycobacterium smegmatis str. MC2 155	0	0	0	2
823	Two-component sensor histidine kinase OS=Mycobacterium smegmatis (strain ATCC 700084 / mc(2)155) GN=MSMEG_1515 PE=4 SV=1	tr|A0QSK9|A0QSK9_MYCS2	54 kDa		Mycobacterium smegmatis str. MC2 155	0	0	0	2
824	Quinolinate synthase OS=Mycobacterium smegmatis (strain ATCC 700084 / mc(2)155) GN=nadA PE=4 SV=1	tr|A0QX75|A0QX75_MYCS2	37 kDa		Mycobacterium smegmatis str. MC2 155	0	0	0	2
825	DNA-binding HTH domain containing protein, putative OS=Mycobacterium smegmatis (strain ATCC 700084 / mc(2)155) GN=MSMEG_1901 PE=4 SV=1	tr|A0QTM9|A0QTM9_MYCS2	95 kDa		Mycobacterium smegmatis str. MC2 155	2	0	0	0
826	Threonine synthase OS=Mycobacterium smegmatis (strain ATCC 700084 / mc(2)155) GN=thrC PE=1 SV=1	sp|A0R220|THRC_MYCS2	37 kDa		Mycobacterium smegmatis str. MC2 155	0	0	0	2
827	Hydrogenase accessory protein HypB OS=Mycobacterium smegmatis (strain ATCC 700084 / mc(2)155) GN=hypB PE=4 SV=1	tr|A0QUN5|A0QUN5_MYCS2	28 kDa		Mycobacterium smegmatis str. MC2 155	0	0	0	2
828	D-amino acid aminohydrolase OS=Mycobacterium smegmatis (strain ATCC 700084 / mc(2)155) GN=MSMEG_6141 PE=4 SV=1	tr|A0R5C4|A0R5C4_MYCS2	65 kDa		Mycobacterium smegmatis str. MC2 155	0	0	0	2
829	GntR family transcriptional regulator OS=Mycobacterium smegmatis (strain ATCC 700084 / mc(2)155) GN=MSMEG_2910 PE=4 SV=1	tr|A0QWE1|A0QWE1_MYCS2	26 kDa		Mycobacterium smegmatis str. MC2 155	0	0	2	0
830	Gnat-family protein acetyltransferase OS=Mycobacterium smegmatis (strain ATCC 700084 / mc(2)155) GN=MSMEG_2593 PE=4 SV=1	tr|A0QVJ2|A0QVJ2_MYCS2	66 kDa		Mycobacterium smegmatis str. MC2 155	0	0	0	2
