# Supplementary material for: ClpC2 protects mycobacteria against a natural antibiotic targeting ClpC1-dependent protein degradation
Source: Commun Biol. 2023 Mar 21;6:301. doi: 10.1038/s42003-023-04658-9 (PMC10030653; doi:10.1038/s42003-023-04658-9)
Supplement: Supplementary file 4 — Supplementary Data 2 [file 42003_2023_4658_MOESM4_ESM.xlsx]

## Sheet: Fig. 1c
time (min)	µcal sec-1				molar ratio	kcal mol-1 of injectant						rep 1	rep 2	rep 3
	rep 1	rep 2	rep 3			rep 1	rep 2	rep 3			N	1.05	0.742	0.943
0.033333	-0.0068	-0.00549	-0.00634		0.01398	--	--	-21.8708			KD (M)	2.51256e-09	2.25225e-09	2.22717e-09
0.066667	-0.00594	-0.00512	-0.007		0.04903	--	--	-23.9495
0.1	-0.00476	-0.00578	-0.00708		0.08419	-18.5333	-25.5647	-24.0255
0.133333	-0.00389	-0.0051	-0.00706		0.11948	-18.8832	-26.4323	-23.219
0.166667	-0.00379	-0.00564	-0.00634		0.15489	-18.8752	-25.9478	-24.6375
0.2	-0.0042	-0.00535	-0.00588		0.19042	-18.2456	-25.8105	-23.5883
0.233333	-0.00385	-0.00432	-0.00439		0.22607	-18.8464	-26.3464	-22.9656
0.266667	-0.00216	-0.00488	-0.00348		0.26185	-18.8933	-25.7445	-23.3841
0.3	-0.00249	-0.00551	-0.00255		0.29774	-18.7068	-25.7384	-23.4078
0.333333	-0.00176	-0.00545	-0.00225		0.33376	-18.432	-26.048	-23.1072
0.366667	-0.00281	-0.00618	-0.00199		0.36991	-18.6852	-26.2385	-23.5961
0.4	-0.00248	-0.00551	-0.00194		0.40617	-18.4927	-25.7951	-23.4913
0.433333	-0.00268	-0.00413	-0.00167		0.44255	-18.7708	-26.1463	-23.8185
0.466667	-0.0027	-0.00247	0.00057		0.47906	-18.6215	-25.7935	-23.9401
0.5	-0.00307	-0.00034	0.00065		0.51569	-18.5723	-25.8267	-23.5154
0.533333	-0.00249	-0.00084	-0.00066		0.55244	-18.1675	-25.0722	-22.9378
0.566667	-0.00152	-0.0029	-0.00121		0.58932	-18.8302	-24.6568	-22.8285
0.6	-0.00175	-0.0042	-0.0004		0.62631	-18.9708	-24.8712	-23.2312
0.633333	-0.0024	-0.00503	0.00035		0.66343	-18.5755	-24.2342	-22.628
0.666667	-0.00345	-0.00366	-0.00023		0.70067	-18.273	-23.4151	-22.346
0.7	-0.00209	-0.00352	-0.00108		0.73803	-18.7458	-19.4234	-21.9705
0.733333	-0.000846	-0.00362	-0.00173		0.77552	-18.3422	-8.38075	-22.2194
0.766667	0.000623	-0.0018	-0.00235		0.81312	-18.1898	-2.44522	-22.0713
0.8	0.00103	0.00017	-0.00269		0.85085	-18.279	-0.888857	-18.4894
0.833333	-0.000799	-0.00021	-0.00119		0.8887	-18.2856	-0.497241	-11.2201
0.866667	0.000275	-0.00198	0.00031		0.92667	-17.9374	-0.112813	-3.92093
0.9	0.000833	-0.0039	0.00055		0.96476	-17.8348	-0.0360154	-1.68773
0.933333	0.00102	-0.00546	-0.00018		1.00298	-17.028	0.266436	-1.01417
0.966667	0.00235	-0.00731	0.00047		1.04132	-15.0159	-0.173654	-1.84496
1	0.00134	-0.00603	-0.00134		1.07978	-9.15098	-0.443547	-0.619584
1.03333	-0.000444	-0.00387	-0.00254		1.11836	-3.82754	-2.01429	-0.888464
1.06667	-0.00217	-0.00222	-0.00239		1.15706	-1.03306	-0.596348	-0.655835
1.1	-0.00136	2e-05	-0.00152		1.19589	-0.4462	-0.580489	-0.392387
1.13333	-0.00126	-0.00122	-0.0016		1.23484	-0.18093	-0.36288	-0.681986
1.16667	-0.00013	-0.00346	-0.00244		1.27391	-0.18768	-0.415564	-0.835508
1.2	0.000424	-0.00445	-0.0019		1.3131	-0.33274	-0.318536	0.104354
1.23333	0.00209	-0.00494	-0.00137		1.35242	-0.13789	8.876e-05	-0.432765
1.26667	0.00137	-0.00455	-0.00201		1.39185	-0.20484	-0.311657	-0.546051
1.3	0.000554	-0.00432	-0.0026		1.43141	-0.18603	-0.172644	-0.530905
1.33333	-0.00137	-0.00309	-0.00288		1.47109	-0.16436	-0.468837	0.0156405
1.36667	-0.00237	-0.00082	-0.00248
1.4	-0.00291	-0.00041	-0.00258
1.43333	-0.00243	-0.00212	-0.00229
1.46667	-0.00138	-0.00318	-0.00183
1.5	0.000443	-0.00391	-0.00197
1.53333	0.0016	-0.00339	-0.00265
1.56667	0.000945	-0.00365	-0.00282
1.6	-0.000181	-0.00407	-0.00318
1.63333	-0.000395	-0.00348	-0.00407
1.66667	-0.000604	-0.00347	-0.00433
1.7	-0.000113	-0.00308	-0.0041
1.73333	-0.000245	-0.00254	-0.00288
1.76667	-0.000401	-0.0004	-0.0023
1.8	0.000371	-0.00049	-0.00228
1.83333	0.000702	-9e-05	-0.00166
1.86667	0.000731	0.00189	-0.00029
1.9	0.000392	0.00184	0.00029
1.93333	0.00025	0.00021	-5e-05
1.96667	-3.75e-05	-5e-05	-0.00099
2	2.62e-05	-0.00069	-0.00245
2.03333	0	-0.00287	-0.00411
2.06667	-0.000872	-0.00292	-0.0069
2.1	-0.000529	-0.00209	-0.02638
2.13333	-0.000276	-0.00164	-0.067
2.16667	-0.00096	-0.00196	-0.09937
2.2	-0.00105	-0.00299	-0.10702
2.23333	0.00131	-0.0054	-0.10437
2.26667	0.00155	-0.00674	-0.09748
2.3	0.000194	-0.00676	-0.08786
2.33333	-0.000812	-0.00747	-0.07748
2.36667	-0.000648	-0.00562	-0.06837
2.4	-0.00113	-0.0066	-0.06113
2.43333	-0.00131	-0.00672	-0.0539
2.46667	-0.00133	-0.00546	-0.0475
2.5	1.97e-05	-0.0068	-0.04113
2.53333	0.00117	-0.00878	-0.0358
2.56667	0.00197	-0.0078	-0.03053
2.6	0.00136	-0.00419	-0.02601
2.63333	9.37e-05	-0.00213	-0.02143
2.66667	-0.000417	-0.00091	-0.01694
2.7	-0.000604	-0.00055	-0.01392
2.73333	-0.000308	-0.00053	-0.01203
2.76667	-0.00146	-0.00202	-0.00965
2.8	-0.00205	-0.00413	-0.00868
2.83333	-0.00131	-0.00395	-0.00958
2.86667	0.00042	-0.00154	-0.00976
2.9	0.00289	-0.00062	-0.00989
2.93333	0.00457	-0.0007	-0.00911
2.96667	0.00408	-0.00119	-0.00824
3	0.00437	-0.00262	-0.00774
3.03333	0.00352	-0.00331	-0.00843
3.06667	0.00373	-0.00221	-0.0073
3.1	0.00248	-0.00039	-0.00618
3.13333	0.00115	6e-05	-0.00499
3.16667	0.000602	-0.0012	-0.0048
3.2	0.000682	-0.00253	-0.0042
3.23333	0.00108	-0.00319	-0.00315
3.26667	0.00155	-0.00266	-0.00207
3.3	0.00232	-0.00119	-0.00204
3.33333	0.00103	-0.00022	-0.0019
3.36667	0.000845	-0.00069	-0.00131
3.4	-0.000219	-0.00239	-0.00046
3.43333	-0.00172	-0.00365	-0.00025
3.46667	-0.00272	-0.00313	-0.001
3.5	-0.00159	-0.00379	-0.00235
3.53333	-0.00112	-0.00253	-0.00282
3.56667	-0.0021	-0.0016	-0.00259
3.6	-0.00216	-0.00096	-0.00256
3.63333	-0.0016	-8e-05	-0.00222
3.66667	-0.00205	-0.00017	-0.00168
3.7	-0.00237	0.00033	-0.00039
3.73333	-0.00175	0.00159	0.00104
3.76667	-0.00134	0.00179	0.00046
3.8	-0.000318	0.00241	0.00061
3.83333	0.00111	0.00295	0.00049
3.86667	0.00299	0.00193	0.00053
3.9	0.0037	0.00031	-0.00103
3.93333	0.00409	-0.00089	-0.00115
3.96667	0.00436	-0.00218	-0.00056
4	0.00407	-0.00298	-0.00132
4.03333	0.00409	-0.00031	-0.00257
4.06667	0.00337	-0.00017	-0.00223
4.1	0.00305	-0.00024	-0.0025
4.13333	0.00385	-0.00145	-0.00258
4.16667	0.00407	-0.00188	-0.00169
4.2	0.00226	-0.00099	-5e-05
4.23333	0.00167	0	0.00078
4.26667	0.00187	0.00067	0.00036
4.3	0.000925	0.00083	-0.00131
4.33333	0.000651	-0.00073	-0.00183
4.36667	0.0005	0.00113	-0.00199
4.4	-0.000261	0.00223	-0.00158
4.43333	-0.000369	0.00113	-0.00151
4.46667	-0.00153	-0.00119	-0.00204
4.5	-0.000705	-0.00255	-0.00206
4.53333	0.00111	-0.00075	-0.0013
4.56667	0.00102	0.00066	-0.00193
4.6	0.000926	1e-05	-0.00229
4.63333	0.00177	0.00127	-0.00208
4.66667	0.000604	0.00021	-0.00122
4.7	-0.00126	-0.00037	0.0004
4.73333	-0.000909	0.00115	2e-05
4.76667	0.000771	0.00108	-3e-05
4.8	0.00128	-0.00059	0.00076
4.83333	0.0021	-0.00128	5e-05
4.86667	0.000384	-0.00258	0.00013
4.9	-0.000787	-0.00194	-0.0001
4.93333	0.000386	-0.00279	-0.00042
4.96667	0.0017	-0.00107	-3e-05
5	0.00104	0.00389	0.00016
5.03333	0.000159	0.00362	-0.00039
5.06667	5.58e-05	-0.00022	-0.0047
5.1	-0.00375	-0.00841	-0.02918
5.13333	-0.02344	-0.04157	-0.07486
5.16667	-0.05799	-0.09049	-0.12336
5.2	-0.09323	-0.14261	-0.1704
5.23333	-0.12652	-0.19264	-0.21442
5.26667	-0.15864	-0.24075	-0.25103
5.3	-0.18329	-0.27355	-0.26036
5.33333	-0.1874	-0.27502	-0.24876
5.36667	-0.17726	-0.25905	-0.23229
5.4	-0.16346	-0.23566	-0.21238
5.43333	-0.14752	-0.20943	-0.19075
5.46667	-0.12919	-0.18586	-0.16921
5.5	-0.1125	-0.16342	-0.14997
5.53333	-0.09893	-0.14389	-0.13153
5.56667	-0.08653	-0.12612	-0.11492
5.6	-0.07483	-0.11093	-0.0989
5.63333	-0.06457	-0.09972	-0.08442
5.66667	-0.05647	-0.08821	-0.07205
5.7	-0.04917	-0.07569	-0.06156
5.73333	-0.04106	-0.0627	-0.05293
5.76667	-0.03444	-0.05253	-0.0471
5.8	-0.02863	-0.04694	-0.04134
5.83333	-0.02492	-0.04146	-0.03608
5.86667	-0.02287	-0.03452	-0.03182
5.9	-0.02243	-0.02765	-0.02762
5.93333	-0.01927	-0.02076	-0.02368
5.96667	-0.01595	-0.01633	-0.02011
6	-0.01515	-0.01482	-0.01575
6.03333	-0.01414	-0.01491	-0.01112
6.06667	-0.01253	-0.01368	-0.0088
6.1	-0.01192	-0.01218	-0.00927
6.13333	-0.00908	-0.00891	-0.00804
6.16667	-0.0055	-0.00379	-0.00585
6.2	-0.00446	-0.00265	-0.00402
6.23333	-0.00342	-0.00455	-0.00321
6.26667	-0.00221	-0.00661	-0.00205
6.3	-0.00106	-0.00633	-0.00202
6.33333	-0.00133	-0.00502	-0.00203
6.36667	-0.00168	-0.00421	-0.00174
6.4	-0.00174	-0.00446	-0.00162
6.43333	-0.00374	-0.00621	-0.00282
6.46667	-0.00299	-0.00791	-0.00374
6.5	-0.00263	-0.009	-0.00313
6.53333	-0.00242	-0.00708	-0.00235
6.56667	-0.00317	-0.00399	-0.00295
6.6	-0.00357	-0.00273	-0.00286
6.63333	-0.00187	-0.00289	-0.00231
6.66667	0.000165	-0.00094	-0.00174
6.7	0.0015	-0.00054	-0.00147
6.73333	0.00242	-0.0003	-0.00051
6.76667	0.00186	-0.00299	-0.00043
6.8	1.67e-05	-0.00305	-0.00019
6.83333	0.000203	-0.00126	-0.00033
6.86667	0.000862	-0.00076	0.00078
6.9	-0.000742	-0.0007	0.0007
6.93333	-0.00274	-0.00104	0.00133
6.96667	-0.00311	-0.00231	0.00103
7	-0.00232	-0.00254	0.00113
7.03333	8.55e-05	-0.00281	0.0013
7.06667	0.00217	-0.00253	0.00171
7.1	0.00279	-0.00151	0.001
7.13333	0.000608	-3e-05	-0.00039
7.16667	0.00127	0.00102	-0.00039
7.2	0.00108	0.00076	-0.00078
7.23333	0.00084	0.00117	-0.00131
7.26667	0.002	0.00125	-0.00099
7.3	0.00224	0.00144	-0.00122
7.33333	0.00207	-9e-05	-0.0027
7.36667	0.00138	-0.00133	-0.00222
7.4	0.000944	-0.00016	-0.00151
7.43333	0.000979	0.00103	-0.00063
7.46667	0.00144	0.00229	-0.00038
7.5	0.0021	0.0031	0.0008
7.53333	0.00205	0.00302	-0.00017
7.56667	0.00173	0.00086	-0.00092
7.6	0.00164	-0.00062	-0.00181
7.63333	0.00194	-0.0004	-0.00117
7.66667	0.000344	9e-05	-0.0005
7.7	0.000642	-0.00114	0.00108
7.73333	0.000602	-0.00111	0.00354
7.76667	0.000595	-0.00066	0.00404
7.8	0.00161	-0.00115	0.00354
7.83333	0.00201	-0.00249	0.00183
7.86667	0.00299	-0.00172	0.00139
7.9	0.00238	-0.00065	0.00075
7.93333	0.00234	0.00021	-0.00029
7.96667	0.0025	-0.00043	-0.00035
8	0.000807	-0.00068	-1e-05
8.03333	-0.00046	-0.00132	-0.00051
8.06667	-0.00225	-0.00305	-0.00374
8.1	-0.00453	-0.00894	-0.02547
8.13333	-0.02434	-0.03878	-0.06739
8.16667	-0.05756	-0.08741	-0.11279
8.2	-0.0932	-0.1393	-0.15814
8.23333	-0.13007	-0.18802	-0.20356
8.26667	-0.16528	-0.23482	-0.24193
8.3	-0.19041	-0.26873	-0.25448
8.33333	-0.19493	-0.27237	-0.24426
8.36667	-0.18472	-0.25717	-0.2265
8.4	-0.17114	-0.23651	-0.20795
8.43333	-0.15639	-0.21369	-0.18923
8.46667	-0.14136	-0.19047	-0.17097
8.5	-0.12509	-0.16876	-0.15271
8.53333	-0.10795	-0.14735	-0.13392
8.56667	-0.09305	-0.1278	-0.11471
8.6	-0.07908	-0.1103	-0.0963
8.63333	-0.06913	-0.09517	-0.08194
8.66667	-0.05897	-0.08205	-0.0718
8.7	-0.05048	-0.07086	-0.06163
8.73333	-0.04263	-0.05844	-0.05321
8.76667	-0.03546	-0.0491	-0.04568
8.8	-0.03117	-0.04267	-0.03827
8.83333	-0.0281	-0.03766	-0.03165
8.86667	-0.0252	-0.03425	-0.02693
8.9	-0.02387	-0.02952	-0.02361
8.93333	-0.02234	-0.02459	-0.02103
8.96667	-0.01933	-0.02249	-0.01789
9	-0.01529	-0.02102	-0.01525
9.03333	-0.01167	-0.01763	-0.01348
9.06667	-0.00898	-0.01567	-0.01164
9.1	-0.00767	-0.01398	-0.01061
9.13333	-0.00756	-0.01205	-0.00972
9.16667	-0.00754	-0.01109	-0.00774
9.2	-0.0059	-0.00932	-0.00628
9.23333	-0.0037	-0.00869	-0.00724
9.26667	-0.00329	-0.00791	-0.00804
9.3	-0.0031	-0.00753	-0.00722
9.33333	-0.00308	-0.00804	-0.00535
9.36667	-0.00345	-0.00804	-0.00392
9.4	-0.00438	-0.00664	-0.00254
9.43333	-0.00362	-0.0064	-0.00264
9.46667	-0.00403	-0.00573	-0.00339
9.5	-0.00274	-0.00569	-0.0034
9.53333	-0.000684	-0.00632	-0.00363
9.56667	-0.000406	-0.00673	-0.00444
9.6	-0.00128	-0.006	-0.00418
9.63333	-0.000805	-0.00457	-0.00422
9.66667	-0.00147	-0.00252	-0.00423
9.7	-0.00146	-0.00132	-0.0044
9.73333	-0.00205	0.0008	-0.00357
9.76667	-0.00157	0.0024	-0.00261
9.8	0.00016	0.00111	-0.00043
9.83333	0.00167	-0.00167	0.00268
9.86667	0.00137	-0.00241	0.00461
9.9	0.000857	-0.00352	0.00544
9.93333	0.000969	-0.0034	0.00402
9.96667	0.000336	-0.00391	0.00062
10	0.000997	-0.00271	-0.00059
10.0333	0.00214	-0.00251	0.00012
10.0667	0.00131	-0.00259	0.00118
10.1	0.000866	-0.00251	0.00206
10.1333	-0.000463	-0.00408	0.00271
10.1667	-0.000992	-0.00359	0.00241
10.2	-0.000795	-0.00264	0.00098
10.2333	-0.00102	-0.00094	-5e-05
10.2667	-0.000477	0.00047	-0.00058
10.3	-0.000509	0.00198	-0.00119
10.3333	0.000506	0.00127	-0.00126
10.3667	0.00133	0.00039	-0.00069
10.4	0.00156	-0.00067	-0.00081
10.4333	0.000935	-0.00126	-0.00077
10.4667	0.00145	-0.00137	-0.00055
10.5	0.00196	-0.00303	-0.00027
10.5333	0.00227	-0.00301	-0.00022
10.5667	0.00236	-0.00227	-0.00088
10.6	0.000474	-0.0029	-0.00101
10.6333	0.000201	-0.0007	-0.00024
10.6667	8.49e-05	-0.00026	0.00014
10.7	0.000174	-0.00094	0.00069
10.7333	0.000795	-0.00157	0.00165
10.7667	0.00102	-0.00135	0.0014
10.8	0.000629	6e-05	0.00074
10.8333	0.00154	0.00532	0.00084
10.8667	0.00174	0.00351	0.00104
10.9	0.000874	0.0024	0.00234
10.9333	0.00126	0.00048	0.00238
10.9667	0.00012	0.00011	0.00072
11	0.000335	0.00084	0.00093
11.0333	0.00114	0.00347	0.00187
11.0667	0.00145	0.00643	-0.00044
11.1	-0.00204	-0.00146	-0.02146
11.1333	-0.02626	-0.03537	-0.06439
11.1667	-0.0637	-0.08615	-0.11284
11.2	-0.10338	-0.13757	-0.15914
11.2333	-0.13874	-0.18518	-0.20159
11.2667	-0.17358	-0.23084	-0.23662
11.3	-0.19858	-0.26371	-0.25007
11.3333	-0.20174	-0.2708	-0.2421
11.3667	-0.1901	-0.25749	-0.22598
11.4	-0.17511	-0.23567	-0.20689
11.4333	-0.15949	-0.21277	-0.18727
11.4667	-0.14314	-0.18899	-0.16702
11.5	-0.1276	-0.1653	-0.1467
11.5333	-0.11331	-0.14481	-0.12739
11.5667	-0.09897	-0.12592	-0.10876
11.6	-0.08643	-0.10833	-0.09275
11.6333	-0.07489	-0.09291	-0.07898
11.6667	-0.06307	-0.08035	-0.0688
11.7	-0.05513	-0.06898	-0.06011
11.7333	-0.04854	-0.05861	-0.05354
11.7667	-0.04032	-0.04823	-0.04467
11.8	-0.03442	-0.03962	-0.03537
11.8333	-0.0298	-0.03383	-0.02807
11.8667	-0.02563	-0.02972	-0.02346
11.9	-0.02343	-0.02519	-0.02131
11.9333	-0.02024	-0.02128	-0.01928
11.9667	-0.01655	-0.01762	-0.01682
12	-0.01471	-0.01606	-0.01427
12.0333	-0.01325	-0.01423	-0.01294
12.0667	-0.01157	-0.01202	-0.01183
12.1	-0.00958	-0.00975	-0.01126
12.1333	-0.00859	-0.00704	-0.01031
12.1667	-0.00695	-0.00474	-0.00807
12.2	-0.00668	-0.00382	-0.00568
12.2333	-0.00662	-0.00419	-0.00522
12.2667	-0.00606	-0.00343	-0.00458
12.3	-0.00479	-0.00295	-0.00271
12.3333	-0.00247	-0.00404	-0.00335
12.3667	-0.00158	-0.00483	-0.00375
12.4	-0.00112	-0.00332	-0.00379
12.4333	-0.00263	-0.00108	-0.00418
12.4667	-0.00188	0.00033	-0.00317
12.5	-0.000747	0.00103	-0.00201
12.5333	0.00141	0.0009	-0.00084
12.5667	0.00111	9e-05	0.00041
12.6	0.000381	0.00098	0.00133
12.6333	-0.000196	0.00288	0.00188
12.6667	-0.000889	0.00237	0.00219
12.7	4.97e-05	0.0028	0.0017
12.7333	0.0015	0.00309	0.00136
12.7667	0.00113	0.00308	0.00227
12.8	0.00128	0.00238	0.00207
12.8333	0.0014	0.00133	0.00155
12.8667	0.00157	-0.00037	0.00142
12.9	0.00104	-0.0045	0.00063
12.9333	-0.000202	-0.00209	0.0003
12.9667	0.000732	-0.0019	0.00135
13	0.00028	-0.00259	0.00089
13.0333	-0.00186	-0.00245	0.00032
13.0667	-0.00363	-0.00154	0.00064
13.1	-0.0032	-0.00124	-2e-05
13.1333	0.000632	0.00102	0.00066
13.1667	0.00364	0.00066	0.00055
13.2	0.00429	-0.00129	0.00139
13.2333	0.0039	-0.0013	0.00233
13.2667	0.00323	-0.00089	0.00164
13.3	0.00232	-0.00214	0.00212
13.3333	0.00286	-0.00174	0.00255
13.3667	0.00315	-0.00064	0.002
13.4	0.00194	0.00123	0.0003
13.4333	0.00286	0.0023	-0.0005
13.4667	0.0042	0.0025	-0.00044
13.5	0.00498	0.00287	-0.00073
13.5333	0.00423	0.00062	-0.00114
13.5667	0.00383	-0.00298	-0.0003
13.6	0.00286	-0.00242	0.00092
13.6333	0.0026	-0.0013	0.00133
13.6667	0.00301	-0.00193	0.0012
13.7	0.00342	-0.00456	0.0015
13.7333	0.0012	-0.00606	0.00152
13.7667	0.000886	-0.00226	0.00171
13.8	0.00194	0.00159	0.00048
13.8333	0.00221	0.00323	0.00056
13.8667	0.00301	0.00113	0.00185
13.9	0.00366	-0.00079	0.00167
13.9333	0.00298	-0.00207	0.00139
13.9667	0.00226	-0.00203	0.00059
14	0.00391	-0.00204	-0.00112
14.0333	0.00502	-0.00254	-0.00072
14.0667	0.00516	-0.00223	-0.00228
14.1	-0.000479	-0.00765	-0.02214
14.1333	-0.02488	-0.03845	-0.06437
14.1667	-0.06303	-0.08564	-0.11383
14.2	-0.10179	-0.13826	-0.15983
14.2333	-0.13806	-0.18891	-0.20312
14.2667	-0.17252	-0.23536	-0.23982
14.3	-0.19767	-0.26683	-0.2547
14.3333	-0.20043	-0.27229	-0.24631
14.3667	-0.18925	-0.25723	-0.22879
14.4	-0.17484	-0.23582	-0.20941
14.4333	-0.15924	-0.21325	-0.19009
14.4667	-0.14218	-0.18949	-0.17049
14.5	-0.12584	-0.16631	-0.15094
14.5333	-0.11058	-0.1456	-0.13209
14.5667	-0.09736	-0.12888	-0.11537
14.6	-0.08473	-0.11121	-0.10036
14.6333	-0.07235	-0.09607	-0.08619
14.6667	-0.06157	-0.0847	-0.07363
14.7	-0.0524	-0.07531	-0.06262
14.7333	-0.04552	-0.06675	-0.0545
14.7667	-0.03829	-0.05693	-0.04754
14.8	-0.03299	-0.04608	-0.04064
14.8333	-0.02736	-0.04027	-0.03462
14.8667	-0.02334	-0.03516	-0.02976
14.9	-0.02091	-0.03006	-0.02545
14.9333	-0.01883	-0.02652	-0.02074
14.9667	-0.0159	-0.02346	-0.01746
15	-0.0137	-0.02128	-0.01514
15.0333	-0.01151	-0.01882	-0.01357
15.0667	-0.00873	-0.01577	-0.01235
15.1	-0.00719	-0.01299	-0.01079
15.1333	-0.00606	-0.01064	-0.00924
15.1667	-0.00485	-0.00976	-0.00912
15.2	-0.00495	-0.01021	-0.00879
15.2333	-0.00514	-0.01041	-0.0074
15.2667	-0.00428	-0.01059	-0.00726
15.3	-0.0032	-0.009	-0.00762
15.3333	-0.0017	-0.00632	-0.0078
15.3667	-0.00058	-0.00633	-0.00614
15.4	-0.000744	-0.00675	-0.00398
15.4333	-0.000393	-0.00669	-0.00229
15.4667	0.000386	-0.00665	-0.00197
15.5	-0.000319	-0.00604	-0.00305
15.5333	-0.00144	-0.00548	-0.0023
15.5667	-0.00282	-0.00359	-0.00214
15.6	-0.00255	-0.00427	-0.00234
15.6333	-0.00127	-0.00424	-0.00232
15.6667	0.000124	-0.00378	-0.00188
15.7	0.000142	-0.00463	-0.00208
15.7333	0.000435	-0.00417	-0.00306
15.7667	0.000977	-0.00239	-0.00419
15.8	0.00263	-0.00017	-0.00527
15.8333	0.00387	-0.00093	-0.00628
15.8667	0.00441	-0.00201	-0.00442
15.9	0.003	-0.00186	-0.00127
15.9333	0.00303	-0.00268	-0.00059
15.9667	0.00247	-0.00272	-0.00102
16	0.00283	-0.00235	-0.00081
16.0333	0.00244	-0.00228	-0.00095
16.0667	0.000879	-0.00274	-0.00151
16.1	0.000623	-0.00204	-0.00189
16.1333	0.000515	-0.00161	-0.0023
16.1667	-9.38e-05	-0.00076	-0.00267
16.2	-0.000689	-0.00035	-0.00205
16.2333	-0.000662	-0.00089	-0.00145
16.2667	-0.00107	8e-05	-0.00098
16.3	0.00143	0.000225	0.00013
16.3333	0.00301	-0.00028	0.00134
16.3667	0.00385	-0.001345	0.00053
16.4	0.00293	-0.00198	0.00031
16.4333	0.00106	-0.002805	0.00023
16.4667	-0.000399	-0.00505	-0.00028
16.5	-0.000144	-0.004715	-9e-05
16.5333	0.00162	-0.00382	-0.00259
16.5667	0.00256	-0.000445	-0.00541
16.6	0.00191	0.00032	-0.00421
16.6333	0.00258	-0.000185	-0.00072
16.6667	0.00221	-0.0006	0.00138
16.7	0.000999	-0.000455	0.00204
16.7333	0.000247	0.0001	0.00243
16.7667	-0.00169	0.000125	0.00234
16.8	-0.00405	-0.00083	0.00136
16.8333	-0.00525	-0.000415	0.00095
16.8667	-0.00464	0.00053	0.00104
16.9	-0.00361	-8.5e-05	0.00099
16.9333	-0.00201	0.00034	0.00191
16.9667	-0.00144	0.001005	0.0012
17	-0.00149	0.00161	0.00091
17.0333	-0.00148	0.003115	0.00039
17.0667	-0.00161	0.00257	-0.0024
17.1	-0.00345	-0.004875	-0.02114
17.1333	-0.02404	-0.03593	-0.06175
17.1667	-0.05876	-0.085685	-0.10759
17.2	-0.09621	-0.14008	-0.15376
17.2333	-0.13052	-0.188915	-0.19819
17.2667	-0.16329	-0.23426	-0.23468
17.3	-0.18897	-0.269755	-0.24951
17.3333	-0.19414	-0.27601	-0.24191
17.3667	-0.18347	-0.261625	-0.22551
17.4	-0.16862	-0.24243	-0.20632
17.4333	-0.15425	-0.218815	-0.18561
17.4667	-0.13747	-0.19332	-0.1645
17.5	-0.12127	-0.170495	-0.14529
17.5333	-0.10514	-0.1504	-0.12802
17.5667	-0.09275	-0.130565	-0.11212
17.6	-0.08037	-0.11237	-0.09656
17.6333	-0.06909	-0.096015	-0.08373
17.6667	-0.05943	-0.08362	-0.07325
17.7	-0.05187	-0.073135	-0.06278
17.7333	-0.04484	-0.06344	-0.05368
17.7667	-0.03899	-0.054395	-0.04601
17.8	-0.03336	-0.04693	-0.03914
17.8333	-0.02817	-0.040715	-0.03458
17.8667	-0.02183	-0.03467	-0.03077
17.9	-0.01694	-0.030985	-0.02735
17.9333	-0.01502	-0.02834	-0.02378
17.9667	-0.01268	-0.024665	-0.02085
18	-0.01204	-0.0212	-0.01645
18.0333	-0.01039	-0.017265	-0.01536
18.0667	-0.00917	-0.01585	-0.01491
18.1	-0.00764	-0.014545	-0.01387
18.1333	-0.00588	-0.01243	-0.01293
18.1667	-0.00494	-0.009225	-0.01271
18.2	-0.00428	-0.00628	-0.01032
18.2333	-0.00465	-0.003945	-0.00641
18.2667	-0.00501	-0.0032	-0.00342
18.3	-0.00582	-0.005535	-0.00389
18.3333	-0.00506	-0.00626	-0.00402
18.3667	-0.00288	-0.005585	-0.00401
18.4	-0.00265	-0.00548	-0.0033
18.4333	-0.00296	-0.005825	-0.00218
18.4667	-0.00359	-0.00417	-0.0024
18.5	-0.00311	-0.003505	-0.00181
18.5333	-0.00203	-0.00371	-0.00175
18.5667	-0.00147	-0.002125	-0.00165
18.6	-0.000928	-0.00198	-0.00187
18.6333	-0.000763	-0.002785	-0.00177
18.6667	-0.00123	-0.00119	-0.00138
18.7	-0.00166	-0.002555	-0.0009
18.7333	-0.000769	-0.00355	-0.00091
18.7667	-0.00113	-0.000135	-0.00072
18.8	-0.000811	0.00221	5e-05
18.8333	0.00168	0.001385	0.00119
18.8667	0.00347	-0.0005	0.00194
18.9	0.00278	-0.001125	0.00085
18.9333	0.0012	-0.00015	0.00057
18.9667	0.00273	0.000485	0.0005
19	0.00267	0.00048	0.00074
19.0333	0.00107	-3.5e-05	0.00158
19.0667	-0.00061	0.00017	0.00268
19.1	-0.000664	-0.000325	0.00269
19.1333	0.000988	-5e-05	0.00071
19.1667	0.000284	0.000645	0.00153
19.2	-0.00021	-0.00036	0.00143
19.2333	0.000444	-0.000695	0.00087
19.2667	-0.0004	-0.00196	-1e-05
19.3	-0.000157	-0.000885	0.0007
19.3333	0.0016	-0.00109	0.00053
19.3667	0.00479	-0.002175	0.00049
19.4	0.00427	-0.00194	0.00112
19.4333	0.00295	-0.002025	0.00115
19.4667	0.0015	0.00019	0.00166
19.5	0.00103	0.001165	0.00106
19.5333	0.000656	0.00179	0.00077
19.5667	-0.000219	0.001605	0.00055
19.6	-0.00177	0.00189	0.00042
19.6333	-0.00269	0.001425	-0.00052
19.6667	-0.0028	2e-05	-0.00081
19.7	-0.00271	0.000245	-0.00073
19.7333	-0.00241	0.00058	-0.00104
19.7667	-0.000763	0.000855	-0.0003
19.8	0.00138	0.00194	-0.00056
19.8333	0.00208	0.002245	-0.00159
19.8667	0.00457	0.00122	-0.00132
19.9	0.00511	-8.5e-05	-0.00023
19.9333	0.00471	-0.00167	0.00094
19.9667	0.00416	-0.001345	0.00131
20	0.00478	-0.00136	0.001
20.0333	0.00472	-0.001325	0.00114
20.0667	0.00407	-0.00244	-0.0004
20.1	-0.00019	-0.007675	-0.01836
20.1333	-0.02279	-0.03491	-0.05785
20.1667	-0.05856	-0.079585	-0.10426
20.2	-0.09533	-0.12814	-0.14979
20.2333	-0.13138	-0.178565	-0.19383
20.2667	-0.16341	-0.22621	-0.23242
20.3	-0.18792	-0.263335	-0.25047
20.3333	-0.19468	-0.2734	-0.24376
20.3667	-0.18601	-0.261775	-0.22913
20.4	-0.17266	-0.24094	-0.20928
20.4333	-0.15822	-0.218055	-0.18854
20.4667	-0.14216	-0.19559	-0.16783
20.5	-0.12591	-0.172535	-0.14754
20.5333	-0.10988	-0.15046	-0.13005
20.5667	-0.09585	-0.130905	-0.11304
20.6	-0.08308	-0.11451	-0.09784
20.6333	-0.0725	-0.100835	-0.08445
20.6667	-0.06404	-0.08763	-0.07237
20.7	-0.05495	-0.075385	-0.06187
20.7333	-0.0461	-0.06518	-0.05312
20.7667	-0.03913	-0.055925	-0.04595
20.8	-0.03406	-0.04741	-0.0392
20.8333	-0.02918	-0.039775	-0.03432
20.8667	-0.02452	-0.03331	-0.02826
20.9	-0.02196	-0.028155	-0.0242
20.9333	-0.01848	-0.02288	-0.02052
20.9667	-0.01441	-0.019695	-0.01794
21	-0.01253	-0.01702	-0.01453
21.0333	-0.0121	-0.014795	-0.01149
21.0667	-0.01043	-0.01225	-0.00923
21.1	-0.01176	-0.010105	-0.00842
21.1333	-0.01178	-0.00914	-0.00694
21.1667	-0.00955	-0.007875	-0.0068
21.2	-0.00727	-0.00678	-0.0071
21.2333	-0.00726	-0.006305	-0.00645
21.2667	-0.00553	-0.00557	-0.0053
21.3	-0.00416	-0.005225	-0.00443
21.3333	-0.00519	-0.00433	-0.00441
21.3667	-0.00583	-0.003825	-0.00369
21.4	-0.00515	-0.00399	-0.00387
21.4333	-0.00365	-0.003025	-0.0039
21.4667	-0.00288	-0.00309	-0.00464
21.5	-0.00304	-0.003325	-0.00539
21.5333	-0.00325	-0.00181	-0.00375
21.5667	-0.00365	-0.000955	-0.00214
21.6	-0.00335	-0.00137	-0.00188
21.6333	-0.00354	-0.000705	-0.00154
21.6667	-0.00125	-0.00143	-0.00036
21.7	0.00109	-0.001485	0.00066
21.7333	1.3e-05	-0.00233	0.00217
21.7667	-0.00243	-0.002315	0.00299
21.8	-0.00137	-1e-05	0.00246
21.8333	-0.000608	-0.000195	0.0019
21.8667	-0.000324	-0.00039	0.00063
21.9	0.000581	-0.002765	0.00112
21.9333	0.000559	-0.00373	0.0012
21.9667	0.0011	-0.001945	-0.00041
22	0.000789	-0.0013	-0.00191
22.0333	-0.00226	-0.001005	-0.00273
22.0667	-0.00411	0.00175	-0.00387
22.1	-0.00265	0.001725	-0.00481
22.1333	-0.00155	1e-05	-0.00389
22.1667	-0.00115	-0.001555	-0.00359
22.2	-0.000281	-0.00209	-0.0031
22.2333	0.000757	-0.002775	-0.00022
22.2667	-0.000345	-0.00201	0.00249
22.3	-0.00112	0.000115	0.00422
22.3333	0.000145	0.00125	0.00543
22.3667	0.000213	8.5e-05	0.00447
22.4	-9.44e-05	0.00014	0.00319
22.4333	-6.91e-05	0.001365	0.00256
22.4667	3.51e-05	0.00223	0.00169
22.5	0.00104	0.001075	0.00044
22.5333	0.000214	0.00077	-0.00059
22.5667	-1.91e-05	0.000655	-0.00114
22.6	0.00138	-0.00074	-0.00106
22.6333	0.0017	-0.000385	-0.00068
22.6667	0.00165	0.00056	0.00079
22.7	0.00149	0.001235	0.00264
22.7333	0.00114	0.00122	0.0028
22.7667	0.00138	0.001565	0.00208
22.8	-2.62e-05	0.00185	0.00298
22.8333	-0.000354	0.000825	0.00271
22.8667	0.00101	-0.0005	0.00246
22.9	0.000729	-0.000695	0.000202
22.9333	-0.000559	-0.00075	-0.001182
22.9667	-0.00161	0.000475	-0.001096
23	-8.5e-06	0.00072	-0.00146
23.0333	-0.000382	0.000965	-0.001094
23.0667	-0.000434	0.00026	-0.003128
23.1	-0.00315	-0.005175	-0.017762
23.1333	-0.02022	-0.0312	-0.055446
23.1667	-0.05198	-0.075445	-0.1028
23.2	-0.08845	-0.12456	-0.149044
23.2333	-0.12563	-0.174665	-0.193648
23.2667	-0.16073	-0.22039	-0.232732
23.3	-0.18803	-0.257185	-0.253486
23.3333	-0.19596	-0.26849	-0.24999
23.3667	-0.1876	-0.260055	-0.235064
23.4	-0.17486	-0.24145	-0.216178
23.4333	-0.15979	-0.217725	-0.196122
23.4667	-0.14288	-0.19458	-0.175696
23.5	-0.12809	-0.172715	-0.15529
23.5333	-0.1145	-0.15175	-0.134304
23.5667	-0.10009	-0.132855	-0.116878
23.6	-0.0879	-0.11482	-0.102102
23.6333	-0.0773	-0.099555	-0.088466
23.6667	-0.06917	-0.08589	-0.07558
23.7	-0.05906	-0.074215	-0.065844
23.7333	-0.04967	-0.06344	-0.056868
23.7667	-0.04103	-0.054855	-0.049012
23.8	-0.0353	-0.04646	-0.041996
23.8333	-0.02945	-0.039215	-0.03497
23.8667	-0.0251	-0.03263	-0.029754
23.9	-0.02081	-0.027235	-0.025878
23.9333	-0.01935	-0.02378	-0.021832
23.9667	-0.01896	-0.020025	-0.018596
24	-0.01694	-0.01717	-0.01606
24.0333	-0.01543	-0.013915	-0.013384
24.0667	-0.01299	-0.01169	-0.011248
24.1	-0.01117	-0.011805	-0.010752
24.1333	-0.01174	-0.01022	-0.010766
24.1667	-0.0104	-0.009935	-0.00861
24.2	-0.00956	-0.01036	-0.007354
24.2333	-0.00944	-0.008755	-0.006428
24.2667	-0.00748	-0.00718	-0.006032
24.3	-0.0053	-0.005545	-0.005176
24.3333	-0.00379	-0.00466	-0.00464
24.3667	-0.00438	-0.003985	-0.005674
24.4	-0.00443	-0.00362	-0.005058
24.4333	-0.0054	-0.003315	-0.003112
24.4667	-0.00533	-0.00243	-0.001756
24.5	-0.00448	-0.001415	-0.00099
24.5333	-0.00387	-0.00086	-0.001484
24.5667	-0.0038	-0.001205	-0.001718
24.6	-0.00325	-0.00069	-0.002182
24.6333	-0.00316	-0.001935	-0.002556
24.6667	-0.00286	-0.00276	-0.00246
24.7	-0.0032	-0.003065	-0.002544
24.7333	-0.0024	-0.00348	-0.001688
24.7667	-0.000723	-0.003075	6.8e-05
24.8	0.000677	-0.00132	-0.000326
24.8333	-0.00101	-0.001145	-0.00097
24.8667	-0.00271	-0.00115	-0.000524
24.9	-0.00274	0.000415	-0.000488
24.9333	-0.00282	-0.00055	-0.000992
24.9667	-0.00342	-0.000635	-0.000686
25	-0.0033	0.00016	-0.00053
25.0333	-0.00129	0.001025	-0.000504
25.0667	-0.0019	-0.0003	0.000702
25.1	-0.00218	-0.001205	0.001408
25.1333	-0.00104	-0.00041	0.001024
25.1667	1.94e-05	0.000575	0.00089
25.2	-0.000195	0.0004	0.001226
25.2333	-0.00053	0.000665	0.000852
25.2667	-0.000982	0.00033	0.001408
25.3	-0.000759	0.000855	0.001894
25.3333	-0.000765	0.00078	0.00123
25.3667	-0.00183	-0.000455	0.001476
25.4	-0.00147	-0.00122	0.002222
25.4333	-0.000975	-5.5e-05	0.002728
25.4667	-0.00068	7e-05	0.001924
25.5	0.000218	-0.000695	0.00207
25.5333	0.000567	0.00048	0.002636
25.5667	0.00165	0.001245	0.001732
25.6	0.00199	0.0017	8e-06
25.6333	0.00109	0.003795	-0.000716
25.6667	0.00124	0.00344	0.00054
25.7	0.00309	0.001956	0.002026
25.7333	0.00342	0.002942	0.002572
25.7667	0.00234	0.003708	0.002588
25.8	0.000755	0.002674	0.002194
25.8333	0.00128	-0.00036	0.00096
25.8667	0.00209	-0.002044	0.000646
25.9	0.0015	-0.000628	0.001652
25.9333	0.00181	0.002458	0.001338
25.9667	-0.000125	0.004634	0.001834
26	-0.00187	0.00333	0.00132
26.0333	-0.00208	-0.000314	0.000916
26.0667	-0.00134	-0.003028	-0.000348
26.1	-0.00302	-0.007342	-0.014312
26.1333	-0.01806	-0.029746	-0.050516
26.1667	-0.04944	-0.07154	-0.09513
26.2	-0.08488	-0.117354	-0.138634
26.2333	-0.11888	-0.164878	-0.183988
26.2667	-0.1524	-0.212192	-0.223762
26.3	-0.18157	-0.251686	-0.247166
26.3333	-0.19399	-0.26604	-0.24524
26.3667	-0.18793	-0.259304	-0.232874
26.4	-0.17415	-0.243548	-0.215598
26.4333	-0.15797	-0.221932	-0.194832
26.4667	-0.14243	-0.198336	-0.173956
26.5	-0.12729	-0.17439	-0.15369
26.5333	-0.11334	-0.153284	-0.134694
26.5667	-0.10086	-0.132938	-0.118248
26.6	-0.08709	-0.115472	-0.103302
26.6333	-0.07421	-0.100896	-0.089236
26.6667	-0.06255	-0.08744	-0.07667
26.7	-0.05439	-0.074734	-0.065464
26.7333	-0.04758	-0.065348	-0.054908
26.7667	-0.04006	-0.056782	-0.047372
26.8	-0.03431	-0.046356	-0.042016
26.8333	-0.03012	-0.03696	-0.03589
26.8667	-0.02598	-0.030354	-0.030184
26.9	-0.02253	-0.026458	-0.024468
26.9333	-0.02003	-0.025932	-0.020172
26.9667	-0.01694	-0.025316	-0.017056
27	-0.01319	-0.02365	-0.01429
27.0333	-0.01141	-0.022184	-0.012014
27.0667	-0.00867	-0.020188	-0.010268
27.1	-0.00867	-0.016062	-0.009952
27.1333	-0.00922	-0.012116	-0.009786
27.1667	-0.00849	-0.00908	-0.0081
27.2	-0.00738	-0.007414	-0.005454
27.2333	-0.00637	-0.005238	-0.004578
27.2667	-0.00634	-0.004412	-0.004332
27.3	-0.00401	-0.005496	-0.004386
27.3333	-0.003	-0.00563	-0.00375
27.3667	-0.00356	-0.004304	-0.003334
27.4	-0.00467	-0.004478	-0.001948
27.4333	-0.00622	-0.004122	-0.001362
27.4667	-0.00593	-0.003386	-0.001626
27.5	-0.0041	-0.00354	-0.00293
27.5333	-0.00305	-0.003104	-0.002764
27.5667	-0.00315	-0.001838	-0.003038
27.6	-0.00275	-0.000902	-0.001852
27.6333	-0.00248	0.000304	-0.000726
27.6667	-0.00343	-9e-05	-8e-05
27.7	-0.00312	0.000126	-0.000684
27.7333	-0.00145	-1.8e-05	-0.002508
27.7667	0.000587	-0.002052	-0.003162
27.8	0.000763	-0.003276	-0.002396
27.8333	-0.000519	-0.00396	-0.00148
27.8667	-0.000671	-0.003914	-0.000844
27.9	-0.00128	-0.000228	-0.001018
27.9333	0.000521	0.001218	-0.000872
27.9667	0.000493	0.001394	-0.001556
28	0.00016	0.00054	-0.00182
28.0333	2.16e-05	-0.000434	-0.002334
28.0667	0.000227	-0.000368	-0.002248
28.1	-0.000322	0.000768	-0.001552
28.1333	-0.000159	0.002074	-0.001236
28.1667	0.000736	0.00204	-0.00067
28.2	0.000432	0.001146	-0.001144
28.2333	0.000526	0.001592	-0.000628
28.2667	0.000652	-0.001072	-0.000102
28.3	0.00122	-0.002516	-0.000436
28.3333	0.000523	0.00011	-0.00055
28.3667	0.000147	0.001036	-0.001144
28.4	0.000696	0.001562	-0.000908
28.4333	0.0013	0.001878	-5.2e-05
28.4667	0.00227	0.000934	0.000464
28.5	0.00174	0.00017	0.00188
28.5333	0.00178	-0.000414	0.001806
28.5667	0.000649	-0.000658	0.000682
28.6	0.00177	5.8e-05	-0.000352
28.6333	0.00203	0.002074	0.000204
28.6667	0.00167	0.00161	0.00108
28.7	0.00145	0.001966	-0.001036
28.7333	0.000645	0.003372	0.000538
28.7667	-0.000102	0.003408	0.002262
28.8	-0.000801	0.002224	0.002216
28.8333	-0.000876	0.00289	0.00113
28.8667	0.00054	0.002306	0.000844
28.9	0.00019	0.002682	0.001188
28.9333	0.000895	0.002068	0.001152
28.9667	0.000121	3.4e-05	0.000756
29	0.000315	-0.00033	0.00081
29.0333	-0.000324	-0.000284	0.001214
29.0667	0.000238	-0.000908	-0.001052
29.1	-0.000762	-0.002932	-0.015128
29.1333	-0.01524	-0.023316	-0.050954
29.1667	-0.04545	-0.06627	-0.09495
29.2	-0.08255	-0.115274	-0.138856
29.2333	-0.121	-0.163538	-0.182352
29.2667	-0.15548	-0.210722	-0.222248
29.3	-0.18479	-0.249556	-0.245784
29.3333	-0.19521	-0.26492	-0.24345
29.3667	-0.18719	-0.259424	-0.231936
29.4	-0.175	-0.243548	-0.215652
29.4333	-0.16017	-0.222162	-0.196678
29.4667	-0.14589	-0.198136	-0.176714
29.5	-0.1299	-0.17588	-0.15711
29.5333	-0.11204	-0.156054	-0.138256
29.5667	-0.09849	-0.135538	-0.120912
29.6	-0.08712	-0.116082	-0.105088
29.6333	-0.07587	-0.101676	-0.091114
29.6667	-0.06585	-0.08906	-0.07797
29.7	-0.05836	-0.078294	-0.066416
29.7333	-0.05124	-0.066458	-0.056562
29.7667	-0.04336	-0.056222	-0.048518
29.8	-0.03622	-0.048686	-0.041704
29.8333	-0.03112	-0.04121	-0.03443
29.8667	-0.02519	-0.033584	-0.029746
29.9	-0.02273	-0.029208	-0.026192
29.9333	-0.02074	-0.025222	-0.022828
29.9667	-0.0172	-0.021556	-0.019274
30	-0.01424	-0.01795	-0.01783
30.0333	-0.01186	-0.016174	-0.016506
30.0667	-0.00964	-0.013988	-0.015422
30.1	-0.00874	-0.013082	-0.013818
30.1333	-0.0075	-0.011606	-0.012124
30.1667	-0.00543	-0.01071	-0.01044
30.2	-0.00533	-0.010874	-0.009886
30.2333	-0.00637	-0.009118	-0.011722
30.2667	-0.00513	-0.007032	-0.013458
30.3	-0.00313	-0.006556	-0.012614
30.3333	-0.00231	-0.00492	-0.01149
30.3667	-0.00215	-0.004974	-0.009896
30.4	-0.00248	-0.003278	-0.007782
30.4333	-0.00258	-0.002412	-0.004808
30.4667	-0.00275	-0.003006	-0.002874
30.5	-0.00361	-0.00255	-0.00076
30.5333	-0.00217	-0.002764	0.000454
30.5667	-0.00136	-0.003438	-0.000702
30.6	-0.00206	-0.003512	-0.000748
30.6333	-0.0013	-0.004696	-0.001254
30.6667	5.51e-05	-0.004	-0.00261
30.7	-0.000391	-0.002634	-0.002926
30.7333	-0.00161	-0.001788	-0.001692
30.7667	-0.000919	-0.001862	0.000772
30.8	-0.00116	-0.000776	0.002476
30.8333	-0.000865	-0.00109	0.00276
30.8667	-0.000441	-0.001754	0.000444
30.9	0.000984	-0.001358	-0.001222
30.9333	0.000929	-0.000752	-0.002038
30.9667	0.000737	0.000684	-0.002714
31	0.00096	0.00222	-0.00255
31.0333	0.000743	0.000856	-0.001556
31.0667	0.000544	0.000402	-0.002442
31.1	-0.000341	0.003538	-0.002288
31.1333	-0.000716	0.005684	-0.002054
31.1667	0.000366	0.00344	-0.0024
31.2	0.000716	0.001276	-0.001886
31.2333	0.000145	0.000302	-0.001812
31.2667	-2.9e-05	0.000138	-0.001768
31.3	0.00128	0.000444	-0.001294
31.3333	0.0016	0.00118	-0.00069
31.3667	0.00142	-0.000334	-0.000516
31.4	0.00216	-0.002328	-0.000832
31.4333	0.0022	-0.003092	-0.001598
31.4667	0.00127	-0.002006	-0.001534
31.5	0.00184	-0.00169	-0.00128
31.5333	0.0022	-0.002374	-0.001766
31.5667	0.00168	-0.002618	-0.001322
31.6	0.00123	-0.002002	-0.000468
31.6333	0.0019	-0.002306	-0.000314
31.6667	0.00266	-0.00243	-0.00029
31.7	0.00225	-0.003324	4.4e-05
31.7333	0.00192	-0.004398	-0.000172
31.7667	0.00179	-0.002832	-0.002558
31.8	0.00154	-0.002346	-0.002524
31.8333	3.23e-06	-0.00272	-0.00197
31.8667	0.00155	-0.001004	-0.002586
31.9	0.00285	-0.000848	-0.002152
31.9333	0.00312	-0.001772	-0.001418
31.9667	0.00227	-0.000696	-0.001774
32	0.000676	-0.00125	-0.00262
32.0333	0.000159	0.000526	-0.001736
32.0667	0.000256	0.001812	-0.002362
32.1	-0.0004	-0.000352	-0.014218
32.1333	-0.01527	-0.023316	-0.049964
32.1667	-0.04626	-0.06747	-0.09487
32.2	-0.0819	-0.117054	-0.139956
32.2333	-0.11626	-0.165478	-0.185182
32.2667	-0.15041	-0.209442	-0.226848
32.3	-0.18083	-0.248526	-0.252594
32.3333	-0.19203	-0.26762	-0.25081
32.3667	-0.18558	-0.263964	-0.237466
32.4	-0.17485	-0.249408	-0.220692
32.4333	-0.16129	-0.229802	-0.201028
32.4667	-0.14691	-0.208366	-0.179854
32.5	-0.13157	-0.18544	-0.15861
32.5333	-0.11662	-0.163694	-0.139576
32.5667	-0.10248	-0.142468	-0.120312
32.6	-0.08836	-0.125062	-0.104028
32.6333	-0.07788	-0.108736	-0.091114
32.6667	-0.06786	-0.09299	-0.07974
32.7	-0.05888	-0.079784	-0.070226
32.7333	-0.05086	-0.069778	-0.060732
32.7667	-0.04165	-0.059912	-0.052058
32.8	-0.0357	-0.052266	-0.044044
32.8333	-0.03125	-0.04556	-0.03834
32.8667	-0.02643	-0.039314	-0.033256
32.9	-0.02227	-0.032928	-0.029202
32.9333	-0.01893	-0.028972	-0.024498
32.9667	-0.01741	-0.024186	-0.021044
33	-0.01595	-0.02026	-0.01841
33.0333	-0.01454	-0.018184	-0.015796
33.0667	-0.01266	-0.014708	-0.013092
33.1	-0.00975	-0.013502	-0.012148
33.1333	-0.00804	-0.011186	-0.011694
33.1667	-0.00562	-0.01025	-0.01085
33.2	-0.00574	-0.007874	-0.010056
33.2333	-0.00571	-0.006978	-0.009952
33.2667	-0.0044	-0.005992	-0.008688
33.3	-0.00514	-0.004436	-0.007884
33.3333	-0.00577	-0.00235	-0.00738
33.3667	-0.00392	-0.002114	-0.006786
33.4	-0.0028	-0.001758	-0.005802
33.4333	-0.00207	-0.001642	-0.005638
33.4667	-0.0018	-0.002186	-0.004614
33.5	-0.0012	-0.00124	-0.00334
33.5333	-0.000918	0.000846	-0.003156
33.5667	-0.00127	0.001502	-0.003902
33.6	-0.000624	0.001228	-0.003278
33.6333	-0.0002	0.001034	-0.002444
33.6667	-0.000196	-0.00136	-0.00248
33.7	0.000271	-0.001146	-0.003786
33.7333	0.00116	-0.002152	-0.002992
33.7667	0.000396	-0.002088	-0.002188
33.8	-0.000689	-0.002294	-0.002904
33.8333	-0.00135	-0.00231	-0.00223
33.8667	-0.000785	-0.003466	-0.002476
33.9	-0.00134	-0.002342	-0.003072
33.9333	0.000368	-0.002568	-0.002458
33.9667	0.000788	-0.002444	-0.001694
34	-0.000546	-0.00035	-0.00177
34.0333	2.47e-06	0.001054	-0.002406
34.0667	0.000909	0.001718	-0.002042
34.1	0.00031	0.002012	-0.001438
34.1333	0.000648	0.002196	-0.002294
34.1667	0.000712	-0.00051	-0.0032
34.2	-0.000261	-0.002996	-0.002626
34.2333	0.00184	-0.003962	-0.002062
34.2667	0.00278	-0.004148	-0.001718
34.3	0.00258	-0.001224	-0.002064
34.3333	0.0022	5e-05	-0.00179
34.3667	0.00174	0.000594	-0.000956
34.4	0.00173	0.000988	-0.000592
34.4333	0.00106	-0.000128	8.2e-05
34.4667	0.000507	-0.003454	0.000376
34.5	5.21e-06	-0.00323	0.00142
34.5333	0.000532	-0.003266	0.002044
34.5667	0.0016	-0.002512	0.002238
34.6	0.00049	-0.000438	0.002672
34.6333	0.000282	0.001466	0.003186
34.6667	0.00098	0.00174	0.00301
34.7	0.000767	0.000804	0.002624
34.7333	0.000804	-0.000912	0.002738
34.7667	0.00144	-0.000408	0.003082
34.8	0.00101	-4.4e-05	0.002476
34.8333	0.000611	0.00035	0.00071
34.8667	0.00156	0.000114	-0.001676
34.9	0.00333	-0.000562	-0.002852
34.9333	0.00175	-0.000268	-0.004778
34.9667	0.00109	0.001156	-0.004764
35	0.00198	0.00102	-0.00334
35.0333	0.00196	-0.000466	-0.002356
35.0667	0.00155	-0.002432	-0.001412
35.1	0.00027	-0.004658	-0.012178
35.1333	-0.01163	-0.022094	-0.046374
35.1667	-0.04189	-0.06125	-0.09094
35.2	-0.07538	-0.106566	-0.135336
35.2333	-0.11027	-0.152442	-0.180282
35.2667	-0.14539	-0.196468	-0.221208
35.3	-0.17753	-0.235764	-0.244784
35.3333	-0.19215	-0.25724	-0.24408
35.3667	-0.18905	-0.257756	-0.233576
35.4	-0.17778	-0.246592	-0.217072
35.4333	-0.16309	-0.228838	-0.197698
35.4667	-0.14911	-0.207044	-0.178354
35.5	-0.13148	-0.18479	-0.15869
35.5333	-0.11494	-0.162786	-0.140696
35.5667	-0.10188	-0.143382	-0.123782
35.6	-0.08885	-0.125698	-0.108728
35.6333	-0.07762	-0.109584	-0.094964
35.6667	-0.06754	-0.09268	-0.08143
35.7	-0.05742	-0.078726	-0.070616
35.7333	-0.04827	-0.068862	-0.060542
35.7667	-0.04198	-0.059748	-0.051318
35.8	-0.03516	-0.051204	-0.044824
35.8333	-0.02974	-0.04344	-0.03913
35.8667	-0.02695	-0.037336	-0.033446
35.9	-0.02268	-0.032372	-0.028262
35.9333	-0.02	-0.030238	-0.024518
35.9667	-0.01842	-0.026534	-0.020734
36	-0.01544	-0.02418	-0.01792
36.0333	-0.01346	-0.020286	-0.016486
36.0667	-0.01233	-0.017522	-0.015282
36.1	-0.01088	-0.015028	-0.013138
36.1333	-0.00972	-0.013304	-0.011754
36.1667	-0.0073	-0.01222	-0.01098
36.2	-0.00801	-0.011216	-0.009946
36.2333	-0.00813	-0.010142	-0.007942
36.2667	-0.00691	-0.008668	-0.007998
36.3	-0.00542	-0.007894	-0.008004
36.3333	-0.00422	-0.00508	-0.00676
36.3667	-0.00368	-0.005416	-0.003886
36.4	-0.00236	-0.005362	-0.002452
36.4333	-0.00328	-0.005038	-0.002798
36.4667	-0.00235	-0.005184	-0.003674
36.5	-0.000438	-0.00434	-0.00439
36.5333	0.000432	-0.003896	-0.004886
36.5667	0.000905	-0.003662	-0.003732
36.6	2.05e-05	-0.003118	-0.002968
36.6333	-0.00183	-0.003014	-0.004264
36.6667	-0.00303	-0.00331	-0.00416
36.7	-0.00204	-0.002896	-0.003626
36.7333	-0.00101	-0.001922	-0.002612
36.7667	-0.000815	-0.000238	-0.001868
36.8	1.52e-05	3.6e-05	-0.002324
36.8333	-7.41e-05	0.00057	-0.00108
36.8667	0.000196	0.000614	-0.000666
36.9	-0.000717	-0.002102	-0.002042
36.9333	-0.00112	-0.001898	-0.001698
36.9667	-1.97e-05	-0.001524	-0.000244
37	-0.000314	-0.00231	0.00066
37.0333	0.000859	-0.002476	0.001004
37.0667	0.000967	-0.002492	-6.2e-05
37.1	-0.000625	-0.003118	-0.000788
37.1333	-0.000531	-0.001634	-0.000744
37.1667	0.000926	0.00043	-0.00195
37.2	0.00111	0.000974	-0.001636
37.2333	0.000457	-0.001142	-0.000882
37.2667	0.000962	-0.001518	-0.000188
37.3	0.00106	-0.001604	0.001056
37.3333	0.000816	-0.00145	0.00105
37.3667	0.00189	0.000844	0.000144
37.4	0.00166	0.000128	-0.000662
37.4333	0.00202	-0.002018	-0.000568
37.4667	0.00168	-0.000344	8.6e-05
37.5	0.00158	7e-05	-0.00016
37.5333	0.000596	-0.000316	-0.000546
37.5667	0.00083	-2.2e-05	0.000448
37.6	0.00164	0.000112	0.000912
37.6333	0.00242	-0.001444	0.000856
37.6667	0.00294	-0.0021	0.00059
37.7	0.0025	-0.002336	0.000294
37.7333	0.00268	-0.001962	0.000908
37.7667	0.0026	-0.003228	0.001022
37.8	0.00189	-0.002594	0.001636
37.8333	-0.000273	-0.00075	0.00087
37.8667	-0.00138	0.001102	0.000624
37.9	-0.00041	0.000214	-0.000592
37.9333	0.00054	0.000156	-0.000268
37.9667	-0.00121	0.000458	-0.000434
38	-0.00112	-1e-05	0.00029
38.0333	0.000555	0.000242	0.000924
38.0667	0.00137	0.000814	0.000768
38.1	0.000441	-0.000744	-0.009858
38.1333	-0.01227	-0.020892	-0.044624
38.1667	-0.04277	-0.05892	-0.08947
38.2	-0.07799	-0.102658	-0.134716
38.2333	-0.11375	-0.148926	-0.179352
38.2667	-0.14679	-0.193364	-0.220028
38.3	-0.17789	-0.232662	-0.246234
38.3333	-0.19286	-0.25377	-0.24933
38.3667	-0.18925	-0.255188	-0.239286
38.4	-0.17896	-0.244906	-0.223232
38.4333	-0.16518	-0.227404	-0.204468
38.4667	-0.14869	-0.206732	-0.184464
38.5	-0.13374	-0.18495	-0.16458
38.5333	-0.11977	-0.164568	-0.145086
38.5667	-0.10478	-0.144216	-0.127072
38.6	-0.09191	-0.126114	-0.108838
38.6333	-0.07878	-0.109972	-0.093314
38.6667	-0.06691	-0.09737	-0.08081
38.7	-0.05912	-0.083738	-0.069016
38.7333	-0.05261	-0.071836	-0.059162
38.7667	-0.04697	-0.061304	-0.051058
38.8	-0.04084	-0.053302	-0.044124
38.8333	-0.0324	-0.04604	-0.03844
38.8667	-0.0244	-0.038628	-0.033776
38.9	-0.02086	-0.032516	-0.028932
38.9333	-0.01729	-0.029334	-0.025328
38.9667	-0.01457	-0.025882	-0.022294
39	-0.01351	-0.02309	-0.02004
39.0333	-0.01424	-0.020228	-0.017356
39.0667	-0.01345	-0.017456	-0.014992
39.1	-0.01112	-0.015454	-0.012228
39.1333	-0.00952	-0.014002	-0.010334
39.1667	-0.00755	-0.01062	-0.00879
39.2	-0.00625	-0.008728	-0.006736
39.2333	-0.00574	-0.007856	-0.006262
39.2667	-0.00572	-0.006304	-0.005648
39.3	-0.00586	-0.006342	-0.006734
39.3333	-0.00463	-0.00472	-0.00711
39.3667	-0.00336	-0.006058	-0.006476
39.4	-0.00209	-0.006106	-0.006522
39.4333	-0.00144	-0.005974	-0.005458
39.4667	-0.00261	-0.004652	-0.003844
39.5	-0.00262	-0.0047	-0.00277
39.5333	-0.00114	-0.002818	-0.002316
39.5667	-0.000904	-0.002326	-0.002792
39.6	-0.00101	-0.003224	-0.001398
39.6333	-0.00101	-0.003172	-0.001224
39.6667	0.000269	-0.00317	-0.00048
39.7	0.000509	-0.002928	0.000354
39.7333	0.000517	-0.003566	0.000708
39.7667	-0.000747	-0.002224	0.000262
39.8	-0.00193	-0.001882	-0.000554
39.8333	0.000272	-0.00132	-0.00036
39.8667	0.00165	-0.001278	-0.000606
39.9	0.00162	-0.002296	-0.001052
39.9333	0.000618	-0.002964	-0.000188
39.9667	7.1e-05	-0.002602	-0.000484
40	-0.00118	-0.00136	-0.00047
40.0333	-0.00166	-0.000908	-0.001156
40.0667	-0.00285	-0.000706	-0.002002
40.1	-0.0039	-0.002004	-0.002308
40.1333	-0.00439	-0.001642	-0.001584
40.1667	-0.00247	-0.00142	-0.00195
40.2	0.000991	-0.001958	-0.001716
40.2333	0.00338	-0.001556	-0.001132
40.2667	0.00108	0.000856	-0.000188
40.3	-0.000452	0.000188	-0.000504
40.3333	0.00125	0.00051	-0.00026
40.3667	0.00169	0.001382	0.000744
40.4	0.00272	0.001454	0.001138
40.4333	0.00297	0.001246	0.001152
40.4667	0.00191	0.001258	0.000716
40.5	0.00142	-0.0006	0.0001
40.5333	0.00125	-0.001698	-0.000456
40.5667	0.000999	-0.001216	-0.000272
40.6	-0.000945	0.000156	-0.000198
40.6333	-0.000485	0.001588	-0.000794
40.6667	0.000509	0.0025	-0.00068
40.7	-0.000168	0.002062	0.000514
40.7333	-0.000936	0.002774	0.000318
40.7667	-0.000829	0.003476	0.000242
40.8	0.000226	0.001878	1.6e-05
40.8333	0.00129	0.00051	0.0002
40.8667	0.00129	0.000142	0.000614
40.9	0.000808	-0.000226	0.000828
40.9333	0.00113	-0.000234	0.001572
40.9667	0.00114	-0.000852	0.001116
41	0.000468	-0.00191	0.00028
41.0333	0.000983	-0.001278	-0.000146
41.0667	0.00141	-0.001656	-0.002122
41.1	0.000535	-0.004254	-0.012638
41.1333	-0.0109	-0.021942	-0.044834
41.1667	-0.04041	-0.05785	-0.08821
41.2	-0.0757	-0.099798	-0.132426
41.2333	-0.10997	-0.143466	-0.175042
41.2667	-0.14437	-0.185974	-0.215758
41.3	-0.17668	-0.224652	-0.241054
41.3333	-0.19191	-0.24704	-0.24349
41.3667	-0.18858	-0.251488	-0.234546
41.4	-0.17825	-0.244686	-0.218572
41.4333	-0.16633	-0.230104	-0.199608
41.4667	-0.15195	-0.209482	-0.179404
41.5	-0.13527	-0.18783	-0.1598
41.5333	-0.11934	-0.166508	-0.140986
41.5667	-0.10596	-0.146676	-0.122802
41.6	-0.09259	-0.129174	-0.106158
41.6333	-0.07994	-0.112942	-0.091654
41.6667	-0.06861	-0.09881	-0.07908
41.7	-0.05941	-0.085908	-0.068486
41.7333	-0.04992	-0.073926	-0.059412
41.7667	-0.04188	-0.063814	-0.051138
41.8	-0.03606	-0.055842	-0.043354
41.8333	-0.03266	-0.04837	-0.03748
41.8667	-0.02699	-0.041228	-0.032226
41.9	-0.02258	-0.035526	-0.027282
41.9333	-0.01814	-0.029884	-0.023328
41.9667	-0.01567	-0.023902	-0.019254
42	-0.0134	-0.02101	-0.01605
42.0333	-0.01242	-0.017338	-0.014066
42.0667	-0.01104	-0.013136	-0.013612
42.1	-0.00686	-0.010164	-0.012808
42.1333	-0.00461	-0.007522	-0.012614
42.1667	-0.00543	-0.0052	-0.01202
42.2	-0.00653	-0.005338	-0.009296
42.2333	-0.00761	-0.004686	-0.007082
42.2667	-0.00776	-0.003554	-0.005708
42.3	-0.00644	-0.002952	-0.003424
42.3333	-0.00536	-0.00244	-0.00294
42.3667	-0.00437	-0.002408	-0.003456
42.4	-0.00167	-0.002916	-0.003752
42.4333	-0.0017	-0.002184	-0.003178
42.4667	-0.0034	-0.002542	-0.002884
42.5	-0.00243	-0.00434	-0.00337
42.5333	-0.00113	-0.004548	-0.004166
42.5667	-0.00147	-0.004306	-0.005002
42.6	-0.00174	-0.005074	-0.007258
42.6333	-0.000385	-0.002922	-0.009574
42.6667	0.000621	-0.00189	-0.00922
42.7	0.00219	-0.000948	-0.008126
42.7333	0.00161	1.4e-05	-0.006252
42.7667	0.00294	0.001186	-0.003898
42.8	0.00273	-0.000632	-0.001434
42.8333	0.00128	-0.0017	0.00115
42.8667	-0.000227	-0.001048	0.002034
42.9	0.00079	-0.001776	0.002698
42.9333	-0.00015	-0.002704	0.002662
42.9667	8.22e-05	-0.002512	0.002106
43	-0.00175	-0.00237	0.0013
43.0333	-0.00251	-0.002178	0.000434
43.0667	-0.000537	-0.001536	0.001068
43.1	-0.000277	2.6e-05	0.001282
43.1333	-0.000681	0.000578	0.001476
43.1667	-0.000976	-0.00046	0.00208
43.2	-0.00015	-0.001878	0.002524
43.2333	0.00153	-0.001706	0.003018
43.2667	0.000456	-0.002374	0.001932
43.3	0.000558	-0.001952	-0.000189
43.3333	0.00122	-0.00029	0.00037
43.3667	0.000971	0.000172	-0.000261
43.4	0.000906	-0.000196	-0.001402
43.4333	-0.000474	0.000206	-0.002273
43.4667	-0.000669	-0.000172	-0.002494
43.5	-0.000386	0.00081	-0.002615
43.5333	0.000671	0.001462	-0.000976
43.5667	0.00105	0.002704	-0.001557
43.6	0.0034	0.002946	-0.002308
43.6333	0.00423	0.001828	-0.002319
43.6667	0.00452	0.00029	-0.00124
43.7	0.0042	-0.000118	-0.002391
43.7333	0.00628	0.000874	-0.003282
43.7667	0.00547	0.001476	-0.003233
43.8	0.00232	0.001478	-0.001974
43.8333	-0.00114	0.00186	-0.001915
43.8667	-0.00249	0.002102	-0.002846
43.9	-0.00171	0.001414	-0.003197
43.9333	-0.000484	9.6e-05	-0.002338
43.9667	-0.000327	-0.001272	-0.001519
44	-0.00194	-0.00211	-0.0014
44.0333	-0.00216	-0.002788	-0.001081
44.0667	-0.00118	-0.002666	-0.001622
44.1	-2.7e-05	-0.003644	-0.010923
44.1333	-0.01109	-0.019922	-0.042444
44.1667	-0.04116	-0.05378	-0.084245
44.2	-0.07372	-0.093028	-0.126996
44.2333	-0.10862	-0.134446	-0.169447
44.2667	-0.14137	-0.176684	-0.209538
44.3	-0.16969	-0.213892	-0.237049
44.3333	-0.18388	-0.2359	-0.24248
44.3667	-0.18347	-0.241958	-0.234751
44.4	-0.17519	-0.237096	-0.220802
44.4333	-0.16127	-0.222494	-0.203623
44.4667	-0.14612	-0.204162	-0.184874
44.5	-0.13163	-0.18459	-0.164815
44.5333	-0.11716	-0.166148	-0.145336
44.5667	-0.1029	-0.148336	-0.127457
44.6	-0.09121	-0.131064	-0.111078
44.6333	-0.08061	-0.114492	-0.097169
44.6667	-0.06951	-0.09936	-0.08586
44.7	-0.05908	-0.084248	-0.074311
44.7333	-0.04992	-0.071786	-0.063092
44.7667	-0.04191	-0.061344	-0.052473
44.8	-0.03569	-0.052972	-0.043374
44.8333	-0.02912	-0.04682	-0.036185
44.8667	-0.02597	-0.041568	-0.030596
44.9	-0.02293	-0.035196	-0.026267
44.9333	-0.02037	-0.027704	-0.021608
44.9667	-0.01895	-0.022122	-0.016899
45	-0.01617	-0.01903	-0.015
45.0333	-0.01256	-0.017948	-0.015031
45.0667	-0.00973	-0.016336	-0.015902
45.1	-0.00817	-0.015514	-0.015023
45.1333	-0.00706	-0.014732	-0.014094
45.1667	-0.00687	-0.01267	-0.012335
45.2	-0.0074	-0.008648	-0.010086
45.2333	-0.00768	-0.007656	-0.007787
45.2667	-0.00743	-0.006774	-0.006868
45.3	-0.00667	-0.005732	-0.005979
45.3333	-0.00645	-0.00576	-0.00452
45.3667	-0.00561	-0.005498	-0.003431
45.4	-0.00544	-0.005336	-0.004262
45.4333	-0.00484	-0.005614	-0.005293
45.4667	-0.00318	-0.003962	-0.006374
45.5	-0.00289	-0.00355	-0.007535
45.5333	-0.00339	-0.001838	-0.006286
45.5667	-0.00461	-0.000446	-0.004417
45.6	-0.00354	-0.000264	-0.002308
45.6333	-0.00199	-0.000422	-0.001829
45.6667	-0.00268	-0.0029	-0.00303
45.7	-0.00275	-0.003718	-0.003901
45.7333	-0.00236	-0.002926	-0.003632
45.7667	-0.002	-0.002984	-0.003123
45.8	-8.92e-05	-0.001712	-0.002104
45.8333	0.000935	-0.00142	-0.001315
45.8667	-6e-05	-0.000598	-0.000846
45.9	-0.00141	-0.000576	-0.000367
45.9333	-0.00275	-0.001554	-0.000118
45.9667	-0.0018	-0.001752	-1.9e-05
46	-0.000937	-0.00164	-0.00083
46.0333	-0.00101	-0.000898	-0.000461
46.0667	-0.00145	-0.000416	-0.000642
46.1	-0.0015	-0.000704	-0.001373
46.1333	-0.000361	0.000388	-0.000994
46.1667	-0.000918	0.00182	0.000535
46.2	-0.0015	0.001552	0.001154
46.2333	-0.00249	0.000484	0.001933
46.2667	-0.00191	-0.001764	0.001392
46.3	-0.00155	-0.002612	0.000461
46.3333	-0.00051	-0.00448	0.00052
46.3667	0.000254	-0.004938	-6.1e-05
46.4	0.00112	-0.003326	-0.000762
46.4333	0.00052	-0.001644	-0.001473
46.4667	-5.29e-05	-0.001352	-0.001774
46.5	-0.000799	3e-05	-0.001755
46.5333	-0.00114	0.000702	-0.000426
46.5667	-0.00111	0.000884	-7e-06
46.6	-0.00107	0.000226	-0.000638
46.6333	-0.000489	0.001078	-0.000929
46.6667	0.000176	0.00059	-0.00059
46.7	0.00123	2.2e-05	-0.000981
46.7333	0.000662	1.4e-05	-0.001282
46.7667	-5.71e-05	0.000286	-0.000983
46.8	0.000238	-0.001262	-0.001584
46.8333	0.000972	-0.00218	-0.002515
46.8667	0.000549	-0.001988	-0.003976
46.9	0.00178	-0.001526	-0.005207
46.9333	0.000947	-0.001674	-0.003188
46.9667	-0.000187	-0.002552	-0.002199
47	-0.00112	-0.00124	-0.00273
47.0333	-0.000613	0.000592	-0.001901
47.0667	-3.72e-07	-0.000666	-0.001762
47.1	0.000611	-0.002884	-0.011403
47.1333	-0.01084	-0.016942	-0.042224
47.1667	-0.03645	-0.04821	-0.082445
47.2	-0.06912	-0.085548	-0.124696
47.2333	-0.10189	-0.125276	-0.166297
47.2667	-0.13399	-0.165004	-0.205348
47.3	-0.16442	-0.201172	-0.232509
47.3333	-0.18039	-0.22339	-0.23803
47.3667	-0.17973	-0.233588	-0.230341
47.4	-0.17156	-0.233096	-0.215132
47.4333	-0.15838	-0.222244	-0.197963
47.4667	-0.14258	-0.205782	-0.180584
47.5	-0.12654	-0.18916	-0.162345
47.5333	-0.1136	-0.170978	-0.144446
47.5667	-0.09974	-0.151646	-0.127037
47.6	-0.08691	-0.134644	-0.110508
47.6333	-0.07588	-0.115602	-0.095689
47.6667	-0.06482	-0.09841	-0.08245
47.7	-0.05725	-0.085258	-0.071011
47.7333	-0.052	-0.073606	-0.060262
47.7667	-0.04761	-0.065404	-0.051773
47.8	-0.04072	-0.055912	-0.043904
47.8333	-0.03429	-0.04737	-0.038765
47.8667	-0.02945	-0.041728	-0.034556
47.9	-0.0253	-0.036606	-0.031237
47.9333	-0.02202	-0.030764	-0.027148
47.9667	-0.01841	-0.026542	-0.023859
48	-0.01448	-0.02415	-0.02088
48.0333	-0.01205	-0.021838	-0.017731
48.0667	-0.0123	-0.020116	-0.014882
48.1	-0.01067	-0.017244	-0.012173
48.1333	-0.01054	-0.014632	-0.010164
48.1667	-0.01066	-0.01247	-0.009475
48.2	-0.00918	-0.012068	-0.008556
48.2333	-0.0087	-0.010656	-0.008137
48.2667	-0.0066	-0.008944	-0.007288
48.3	-0.00636	-0.007472	-0.006079
48.3333	-0.0056	-0.00657	-0.00526
48.3667	-0.00408	-0.005738	-0.004971
48.4	-0.00382	-0.004866	-0.004962
48.4333	-0.0038	-0.004344	-0.004893
48.4667	-0.00385	-0.004072	-0.005284
48.5	-0.00326	-0.00315	-0.006315
48.5333	-0.00328	-0.004698	-0.005146
48.5667	-0.00398	-0.004946	-0.003867
48.6	-0.00412	-0.001654	-0.002948
48.6333	-0.0033	-0.000732	-0.001659
48.6667	-0.00182	-0.00142	-0.00105
48.7	-0.00199	-0.001388	-0.001471
48.7333	-0.000682	-0.001936	-0.000522
48.7667	0.00034	-0.002124	-0.000763
48.8	-0.00116	-0.002362	-0.002094
48.8333	-0.00169	-0.00092	-0.003025
48.8667	-0.00115	-0.001708	-0.003536
48.9	-0.00176	-0.001976	-0.002617
48.9333	-0.00368	-0.003434	-0.000298
48.9667	-0.00411	-0.003552	0.000221
49	-0.00332	-0.00205	-0.00059
49.0333	-0.00236	-0.001178	-0.001901
49.0667	-0.00256	0.000464	-0.003552
49.1	-0.0025	0.001706	-0.002003
49.1333	-0.00342	0.001048	-0.001314
49.1667	-0.00341	0.00035	-0.001145
49.2	-0.00264	0.000812	-0.001596
49.2333	-0.00261	0.000724	-0.001077
49.2667	-0.00207	-4e-06	-0.001858
49.3	-0.00157	-0.001262	-0.002139
49.3333	-0.00188	-0.00091	-0.00328
49.3667	-0.00259	0.000452	-0.002511
49.4	-0.000596	-0.000166	-0.001942
49.4333	0.00049	-0.000924	-0.001553
49.4667	1.02e-05	-0.001292	-0.001204
49.5	-0.00202	-0.00071	-0.001015
49.5333	-0.00175	0.000342	-0.001056
49.5667	-0.00222	0.000964	-0.000467
49.6	-0.00237	0.001496	-0.000298
49.6333	-0.00195	0.001778	-0.000439
49.6667	-0.00119	0.00055	-0.00064
49.7	-0.0016	-0.001088	-0.000841
49.7333	-0.00236	-0.001696	-0.002162
49.7667	-0.00262	-0.000574	-0.000993
49.8	-0.00181	-0.000582	-0.000254
49.8333	-0.000268	-0.0022	-9.5e-05
49.8667	-2.83e-05	0.000402	-0.000676
49.9	-0.000975	0.003114	0.001223
49.9333	-0.00118	0.003086	0.002062
49.9667	-0.00142	0.001758	0.001401
50	-0.00215	0.00041	0.00079
50.0333	-0.00307	0.000162	0.001389
50.0667	-0.00217	-0.000106	0.000528
50.1	-0.00133	-0.001254	-0.009563
50.1333	-0.01083	-0.014992	-0.038974
50.1667	-0.03758	-0.04413	-0.077665
50.2	-0.06891	-0.077418	-0.117616
50.2333	-0.10168	-0.115036	-0.158447
50.2667	-0.13319	-0.152494	-0.196818
50.3	-0.16231	-0.185902	-0.222779
50.3333	-0.18143	-0.21051	-0.23054
50.3667	-0.18342	-0.223708	-0.226951
50.4	-0.17563	-0.227596	-0.215252
50.4333	-0.16322	-0.220984	-0.199403
50.4667	-0.14873	-0.207922	-0.180904
50.5	-0.13437	-0.19276	-0.163475
50.5333	-0.11997	-0.173798	-0.145946
50.5667	-0.10632	-0.156206	-0.129117
50.6	-0.09427	-0.138824	-0.112798
50.6333	-0.0809	-0.122382	-0.099069
50.6667	-0.06863	-0.1057	-0.08614
50.7	-0.06012	-0.091718	-0.073871
50.7333	-0.05248	-0.078706	-0.063312
50.7667	-0.04464	-0.067424	-0.054913
50.8	-0.03855	-0.058482	-0.047414
50.8333	-0.03471	-0.04864	-0.040705
50.8667	-0.02962	-0.041928	-0.035096
50.9	-0.02459	-0.037456	-0.029687
50.9333	-0.02261	-0.031784	-0.025088
50.9667	-0.02064	-0.026742	-0.021239
51	-0.01781	-0.02316	-0.018
51.0333	-0.0153	-0.020648	-0.016221
51.0667	-0.01331	-0.017906	-0.014952
51.1	-0.01096	-0.015644	-0.013143
51.1333	-0.0101	-0.013352	-0.010974
51.1667	-0.00921	-0.01083	-0.009115
51.2	-0.00881	-0.008248	-0.007516
51.2333	-0.00831	-0.007766	-0.006797
51.2667	-0.00726	-0.007704	-0.005878
51.3	-0.00649	-0.007452	-0.005379
51.3333	-0.00534	-0.00729	-0.00498
51.3667	-0.0061	-0.006228	-0.004881
51.4	-0.00724	-0.004846	-0.005052
51.4333	-0.00551	-0.005704	-0.004493
51.4667	-0.00418	-0.003442	-0.003654
51.5	-0.00438	-0.004	-0.003735
51.5333	-0.0034	-0.003248	-0.004376
51.5667	-0.0034	-0.001726	-0.003747
51.6	-0.00302	-0.001474	-0.004248
51.6333	-0.00309	-0.000992	-0.003629
51.6667	-0.00455	-0.00126	-0.00286
51.7	-0.00429	0.000132	-0.001721
51.7333	-0.00381	-0.001026	-0.000302
51.7667	-0.00347	-0.001314	-0.000303
51.8	-0.00261	-0.001622	-0.000734
51.8333	-0.00086	-0.00211	-0.001055
51.8667	0.000191	-0.002288	-0.000236
51.9	-0.000535	-0.002316	0.000893
51.9333	-0.00196	-0.000894	0.000952
51.9667	-0.00352	0.001268	-0.000509
52	-0.00272	0.00116	-0.00178
52.0333	-0.00236	0.000552	-0.001711
52.0667	-0.000495	0.001354	-0.000702
52.1	-0.0009	0.000866	0.000457
52.1333	-0.000429	-0.000682	-0.000144
52.1667	0.000484	-0.00349	-0.000865
52.2	0.000104	-0.006508	-0.000916
52.2333	0.000172	-0.008086	-0.000477
52.2667	0.00121	-0.005824	-0.000178
52.3	0.00133	-0.005712	-0.000379
52.3333	-0.000173	-0.0053	-0.00036
52.3667	0.000526	-0.003608	-0.000541
52.4	0.00135	-0.002706	-0.000492
52.4333	-4.41e-05	-0.002334	-9.3e-05
52.4667	-0.00154	-0.002762	-0.000284
52.5	-0.00233	-0.00179	-0.000825
52.5333	-0.0018	-4.8e-05	-0.001246
52.5667	-0.00135	0.000954	-0.001427
52.6	-0.00213	0.001886	-0.001358
52.6333	-0.00168	0.002318	-0.001229
52.6667	-0.00188	0.00275	-0.00089
52.7	-0.000691	0.001012	-1.1e-05
52.7333	0.000799	0.000394	0.001148
52.7667	0.0014	0.001156	0.001667
52.8	0.00121	0.000898	0.002786
52.8333	0.00217	-0.00039	0.002545
52.8667	0.0036	-0.000138	0.001904
52.9	0.00349	0.000504	0.001793
52.9333	0.00224	0.000346	0.001782
52.9667	0.00218	0.000788	0.001121
53	0.000934	0.00119	0.00012
53.0333	0.0021	0.002252	-0.000941
53.0667	0.00159	0.001444	-0.001692
53.1	0.000638	-0.000474	-0.009213
53.1333	-0.0128	-0.011602	-0.035304
53.1667	-0.04108	-0.0355	-0.070095
53.2	-0.07419	-0.066568	-0.108306
53.2333	-0.10726	-0.099756	-0.147137
53.2667	-0.13945	-0.132654	-0.184888
53.3	-0.16823	-0.164472	-0.213239
53.3333	-0.18506	-0.18917	-0.22413
53.3667	-0.18574	-0.204868	-0.224821
53.4	-0.17939	-0.212796	-0.216472
53.4333	-0.16716	-0.211744	-0.202633
53.4667	-0.15213	-0.204082	-0.186424
53.5	-0.13833	-0.19169	-0.168615
53.5333	-0.12293	-0.176008	-0.150186
53.5667	-0.1087	-0.161276	-0.132917
53.6	-0.09645	-0.145144	-0.116298
53.6333	-0.08416	-0.128462	-0.100119
53.6667	-0.07176	-0.11339	-0.08649
53.7	-0.0607	-0.097468	-0.074541
53.7333	-0.05232	-0.085586	-0.063302
53.7667	-0.0444	-0.075554	-0.053433
53.8	-0.03757	-0.065822	-0.045814
53.8333	-0.03227	-0.05783	-0.039155
53.8667	-0.02891	-0.050118	-0.033796
53.9	-0.02489	-0.044086	-0.028627
53.9333	-0.02086	-0.037584	-0.024918
53.9667	-0.0188	-0.031452	-0.022519
54	-0.01735	-0.02607	-0.01999
54.0333	-0.01348	-0.022198	-0.017481
54.0667	-0.01253	-0.020196	-0.015182
54.1	-0.01254	-0.018464	-0.012103
54.1333	-0.01056	-0.016122	-0.011274
54.1667	-0.00806	-0.01372	-0.011645
54.2	-0.00664	-0.011988	-0.012846
54.2333	-0.0065	-0.010546	-0.012127
54.2667	-0.00714	-0.008494	-0.008788
54.3	-0.00698	-0.007412	-0.005409
54.3333	-0.00608	-0.00737	-0.00228
54.3667	-0.00492	-0.006298	-0.001411
54.4	-0.0036	-0.005916	-0.002392
54.4333	-0.00304	-0.004604	-0.002503
54.4667	-0.00449	-0.004342	-0.002864
54.5	-0.00363	-0.00459	-0.003515
54.5333	-0.00292	-0.003998	-0.003976
54.5667	-0.00146	-0.003886	-0.003057
54.6	-0.00114	-0.004424	-0.000818
54.6333	-0.00163	-0.004992	-0.000459
54.6667	-8.63e-05	-0.0049	-0.00033
54.7	-0.00175	-0.005018	-0.000741
54.7333	-0.00468	-0.006176	-0.000552
54.7667	-0.00455	-0.005894	-0.000353
54.8	-0.0039	-0.005692	4.6e-05
54.8333	-0.00473	-0.00371	1.5e-05
54.8667	-0.00408	-0.002368	-0.000356
54.9	-0.00245	-0.002186	-0.001227
54.9333	-0.003	-0.002274	0.000272
54.9667	-0.00286	-0.003082	-0.000269
55	-0.00377	-0.00306	-0.00073
55.0333	-0.00269	-0.002148	-0.001691
55.0667	-0.00138	-0.000576	-0.001482
55.1	-0.00131	0.001186	-0.001473
55.1333	-0.000229	0.002268	-0.001884
55.1667	0.000289	0.00242	-0.001355
55.2	-5.42e-06	0.002192	-0.000126
55.2333	0.000389	0.002394	-7e-06
55.2667	0.000334	0.001676	-0.001238
55.3	0.000716	0.001168	-0.003199
55.3333	0.000715	0.00223	-0.00406
55.3667	0.00124	0.001372	-0.003841
55.4	0.00108	0.000324	-0.001762
55.4333	-0.000952	0.000656	0.001077
55.4667	-0.00209	-0.000132	0.001446
55.5	-0.00115	9e-05	0.000805
55.5333	-0.00138	0.000672	-1.6e-05
55.5667	-0.00213	-0.001556	-0.000457
55.6	-0.00323	-0.001084	-0.000688
55.6333	-0.00295	-0.002622	-0.000509
55.6667	-0.00323	-0.0029	0.00037
55.7	-0.00255	-0.002478	0.001259
55.7333	-0.00199	-0.002716	0.000918
55.7667	-0.00239	-0.002774	0.000467
55.8	-0.00275	-0.000782	0.000746
55.8333	-0.00141	0.0011	0.002445
55.8667	-0.000443	0.000862	0.001934
55.9	-0.00104	-0.000446	0.001713
55.9333	-0.00037	-0.001184	0.001542
55.9667	-0.000546	-0.001002	0.001941
56	-0.00032	-0.00179	0.00176
56.0333	-0.000566	-0.000208	0.000609
56.0667	-0.00071	0.002634	-0.001242
56.1	-0.000491	0.002286	-0.010123
56.1333	-0.00922	-0.007452	-0.032924
56.1667	-0.03322	-0.02876	-0.066005
56.2	-0.06364	-0.055358	-0.102456
56.2333	-0.09705	-0.083966	-0.137587
56.2667	-0.12912	-0.114374	-0.172238
56.3	-0.15857	-0.142392	-0.200039
56.3333	-0.1777	-0.16511	-0.21453
56.3667	-0.18184	-0.182058	-0.217901
56.4	-0.17684	-0.192556	-0.212002
56.4333	-0.16567	-0.196644	-0.199653
56.4667	-0.15017	-0.193282	-0.184594
56.5	-0.13553	-0.18497	-0.167685
56.5333	-0.1207	-0.173528	-0.150836
56.5667	-0.10744	-0.159826	-0.134507
56.6	-0.09341	-0.147054	-0.118478
56.6333	-0.08142	-0.133502	-0.102349
56.6667	-0.07061	-0.1205	-0.08862
56.7	-0.06227	-0.106898	-0.077561
56.7333	-0.05404	-0.094246	-0.067652
56.7667	-0.04608	-0.083384	-0.058343
56.8	-0.03868	-0.074142	-0.049654
56.8333	-0.03266	-0.06552	-0.042645
56.8667	-0.02709	-0.055958	-0.036586
56.9	-0.02337	-0.046906	-0.031087
56.9333	-0.02176	-0.040614	-0.026748
56.9667	-0.02116	-0.035042	-0.023379
57	-0.0202	-0.03039	-0.02124
57.0333	-0.01729	-0.025828	-0.017521
57.0667	-0.01582	-0.022856	-0.014342
57.1	-0.01304	-0.020674	-0.011793
57.1333	-0.01047	-0.019332	-0.010014
57.1667	-0.00851	-0.01863	-0.009455
57.2	-0.0073	-0.017358	-0.008666
57.2333	-0.00545	-0.016476	-0.007237
57.2667	-0.00508	-0.014134	-0.006138
57.3	-0.00393	-0.011252	-0.005499
57.3333	-0.00368	-0.00895	-0.00396
57.3667	-0.0039	-0.006188	-0.004121
57.4	-0.00531	-0.004496	-0.003522
57.4333	-0.00631	-0.006254	-0.003573
57.4667	-0.00613	-0.006092	-0.004474
57.5	-0.0051	-0.0066	-0.005075
57.5333	-0.00415	-0.005658	-0.003506
57.5667	-0.00288	-0.002906	-0.002857
57.6	-0.0018	-0.002734	-0.001898
57.6333	-0.00196	-0.004282	-0.001029
57.6667	-0.00271	-0.00457	-0.00018
57.7	-0.00426	-0.003658	0.000769
57.7333	-0.00312	-0.003636	0.001288
57.7667	-0.0011	-0.002674	0.001007
57.8	-0.000544	-0.002432	0.000156
57.8333	-0.000541	-0.00248	-0.000155
57.8667	-0.00144	-0.002328	-0.000266
57.9	-0.00228	-0.002766	9.3e-05
57.9333	-0.00288	-0.003444	0.000712
57.9667	-0.00287	-0.002412	0.000521
58	-0.00124	-0.00198	-8e-05
58.0333	-0.0011	-0.001208	0.000949
58.0667	-0.00194	-7.6e-05	0.000418
58.1	-0.00195	0.000206	3.7e-05
58.1333	-0.00273	-0.000462	-0.000264
58.1667	-0.00231	0.00096	-0.001095
58.2	-0.00132	0.001882	-0.001156
58.2333	-0.000326	0.002024	-0.001087
58.2667	-0.000556	0.001686	-0.000618
58.3	0.000253	0.000848	-0.000149
58.3333	0.000287	-0.00049	0.00153
58.3667	0.00102	-0.001048	0.001209
58.4	0.000941	-0.001436	0.000938
58.4333	0.00199	-0.000194	0.001087
58.4667	0.00276	-0.000742	0.001026
58.5	0.00344	-0.00078	-0.000345
58.5333	0.00308	-0.000508	-0.001806
58.5667	0.000291	-0.000686	-0.002367
58.6	-0.0014	-0.000344	-0.002028
58.6333	-0.00175	0.000488	-0.001559
58.6667	-0.00198	0.00215	-0.00273
58.7	-0.00111	0.002532	-0.002531
58.7333	-0.000471	0.002534	-0.001182
58.7667	-0.000684	0.002276	-0.000703
58.8	-0.00175	0.001068	0.000236
58.8333	-0.0015	0.00087	0.002025
58.8667	-0.00181	-0.000588	0.003964
58.9	-0.00292	0.000194	0.004713
58.9333	-0.00263	0.001896	0.004062
58.9667	-0.00226	0.001348	0.003861
59	-0.000842	0.00062	0.0038
59.0333	-6.19e-05	-6.8e-05	0.002799
59.0667	-0.000426	0.000694	0.000588
59.1	-0.000385	0.001086	-0.005603
59.1333	-0.00926	-0.006072	-0.026944
59.1667	-0.03237	-0.02144	-0.058185
59.2	-0.06277	-0.041768	-0.092436
59.2333	-0.09561	-0.065786	-0.126797
59.2667	-0.12622	-0.090854	-0.159718
59.3	-0.154	-0.113882	-0.187519
59.3333	-0.17199	-0.13083	-0.20259
59.3667	-0.17837	-0.143448	-0.209141
59.4	-0.17426	-0.150306	-0.207652
59.4333	-0.16372	-0.153834	-0.197823
59.4667	-0.15042	-0.153682	-0.184604
59.5	-0.13616	-0.15137	-0.169295
59.5333	-0.1225	-0.147758	-0.152096
59.5667	-0.10904	-0.142316	-0.135017
59.6	-0.09509	-0.135004	-0.118618
59.6333	-0.08208	-0.128532	-0.103189
59.6667	-0.07182	-0.12132	-0.08933
59.7	-0.06195	-0.113278	-0.076081
59.7333	-0.05263	-0.104396	-0.065402
59.7667	-0.04549	-0.095644	-0.056213
59.8	-0.04068	-0.087912	-0.048184
59.8333	-0.03518	-0.08142	-0.041585
59.8667	-0.03069	-0.074358	-0.035596
59.9	-0.02809	-0.065576	-0.031437
59.9333	-0.02454	-0.058654	-0.026928
59.9667	-0.02018	-0.051502	-0.023729
60	-0.01709	-0.04624	-0.02073
60.0333	-0.01647	-0.042058	-0.018171
60.0667	-0.01418	-0.037686	-0.016552
60.1	-0.01085	-0.034084	-0.013833
60.1333	-0.0092	-0.031372	-0.011604
60.1667	-0.00718	-0.02734	-0.010465
60.2	-0.0075	-0.022798	-0.009256
60.2333	-0.00851	-0.018246	-0.008537
60.2667	-0.00777	-0.016414	-0.008388
60.3	-0.00699	-0.016012	-0.007689
60.3333	-0.00553	-0.01508	-0.00724
60.3667	-0.00582	-0.013598	-0.005831
60.4	-0.00641	-0.012016	-0.005102
60.4333	-0.00429	-0.011634	-0.004423
60.4667	-0.0039	-0.010342	-0.005224
60.5	-0.00382	-0.00675	-0.006385
60.5333	-0.00402	-0.005768	-0.005876
60.5667	-0.00395	-0.003896	-0.004807
60.6	-0.00254	-0.004344	-0.002408
60.6333	-0.00193	-0.005112	-0.000529
60.6667	-0.00107	-0.00544	-0.00082
60.7	-0.00206	-0.006448	-0.001481
60.7333	-0.00255	-0.006486	-0.001162
60.7667	-0.00207	-0.006014	-0.001023
60.8	-0.00145	-0.004492	-0.001274
60.8333	-0.00123	-0.0032	-0.001165
60.8667	-0.00132	-0.003988	0.000394
60.9	-0.000196	-0.003096	0.000643
60.9333	0.000662	-0.003764	0.000652
60.9667	0.000186	-0.003842	0.001331
61	-0.000425	-0.0039	-0.00025
61.0333	-0.00191	-0.002308	-0.000541
61.0667	-0.00275	-0.002186	-0.000212
61.1	-0.00241	-0.002084	-0.001363
61.1333	-0.000899	0.000258	-0.002584
61.1667	9.96e-05	0.00112	-0.002415
61.2	-0.000966	0.000182	-0.001466
61.2333	-0.000685	-0.001166	-0.000877
61.2667	-0.000414	-0.000804	-0.000518
61.3	-7.5e-05	0.000598	0.000221
61.3333	0.000133	0.00024	-0.00054
61.3667	-0.000298	-0.000498	-0.000301
61.4	-0.00129	6.4e-05	0.000458
61.4333	-0.000239	-0.001024	0.001007
61.4667	0.000655	-0.002612	0.001746
61.5	0.00132	-0.00294	0.001745
61.5333	8.19e-05	-0.001788	0.001524
61.5667	-0.000395	-0.001206	0.000683
61.6	-0.000618	-0.000404	3.2e-05
61.6333	-0.0011	0.000268	-0.000929
61.6667	-0.000725	0.00061	-0.00231
61.7	-0.00097	0.001942	-0.002161
61.7333	4.2e-05	0.003664	-0.002152
61.7667	-0.000974	0.002966	-0.002183
61.8	-0.000408	0.000818	-0.002084
61.8333	0.000326	-0.00024	-0.002675
61.8667	0.00154	-0.001248	-0.002606
61.9	0.000754	-0.000276	-0.002387
61.9333	-0.00156	-0.000484	-0.002338
61.9667	-0.00288	0.001088	-0.001449
62	-0.00206	0.0025	-0.00041
62.0333	-0.00015	0.001462	-0.000221
62.0667	-0.000588	-0.000546	0.000498
62.1	-0.00186	-0.000664	-0.003113
62.1333	-0.00824	-0.003762	-0.021004
62.1667	-0.02919	-0.01257	-0.049255
62.2	-0.05728	-0.027218	-0.079886
62.2333	-0.08706	-0.044646	-0.112537
62.2667	-0.11559	-0.061824	-0.145448
62.3	-0.14478	-0.074782	-0.172579
62.3333	-0.16742	-0.08303	-0.18928
62.3667	-0.1743	-0.090378	-0.198801
62.4	-0.17112	-0.096826	-0.201162
62.4333	-0.16391	-0.099654	-0.195563
62.4667	-0.153	-0.099772	-0.183844
62.5	-0.13986	-0.09907	-0.169335
62.5333	-0.12632	-0.098798	-0.153176
62.5667	-0.11138	-0.096906	-0.137567
62.6	-0.09702	-0.093684	-0.122748
62.6333	-0.08537	-0.091102	-0.108389
62.6667	-0.07348	-0.08715	-0.09476
62.7	-0.06274	-0.081948	-0.082551
62.7333	-0.05481	-0.077116	-0.071292
62.7667	-0.04798	-0.074634	-0.061673
62.8	-0.04078	-0.071722	-0.051594
62.8333	-0.03537	-0.06864	-0.044865
62.8667	-0.03082	-0.065128	-0.038466
62.9	-0.02696	-0.062006	-0.033877
62.9333	-0.02309	-0.057454	-0.029818
62.9667	-0.0194	-0.053402	-0.027049
63	-0.01681	-0.04986	-0.02505
63.0333	-0.01614	-0.045778	-0.022891
63.0667	-0.0143	-0.043306	-0.020212
63.1	-0.01288	-0.041314	-0.017923
63.1333	-0.01104	-0.041042	-0.016064
63.1667	-0.00957	-0.03894	-0.014295
63.2	-0.00818	-0.035498	-0.012106
63.2333	-0.00805	-0.032866	-0.008727
63.2667	-0.00827	-0.030514	-0.006098
63.3	-0.00699	-0.029652	-0.004359
63.3333	-0.00645	-0.02856	-0.00402
63.3667	-0.00503	-0.026448	-0.003801
63.4	-0.00243	-0.024756	-0.003852
63.4333	-0.0032	-0.023324	-0.003923
63.4667	-0.00424	-0.020362	-0.003974
63.5	-0.00284	-0.01893	-0.003195
63.5333	-0.00282	-0.016998	-0.002476
63.5667	-0.00263	-0.013876	-0.001697
63.6	-0.00314	-0.012184	-0.001068
63.6333	-0.0041	-0.011372	-0.000899
63.6667	-0.00393	-0.00958	-0.00045
63.7	-0.00529	-0.009458	-0.001271
63.7333	-0.00431	-0.010036	-0.000382
63.7667	-0.00284	-0.010554	-0.000323
63.8	-0.00203	-0.009712	-1.4e-05
63.8333	-0.00248	-0.01076	-0.001205
63.8667	-0.00263	-0.009728	-0.001006
63.9	-0.00235	-0.007506	-0.000707
63.9333	-0.00249	-0.005164	-4.8e-05
63.9667	-0.00175	-0.005952	0.001331
64	-0.00164	-0.00652	0.0022
64.0333	-0.00124	-0.006808	0.001409
64.0667	-0.00226	-0.006646	0.001578
64.1	-0.00331	-0.004984	0.001817
64.1333	-0.00183	-0.003392	0.000236
64.1667	-0.00116	-0.00209	-0.000845
64.2	-0.00152	-0.000628	-0.001106
64.2333	-0.00183	0.001074	0.000553
64.2667	-0.00325	0.001666	0.002042
64.3	-0.00509	0.000478	0.001941
64.3333	-0.00531	-0.00205	0.00165
64.3667	-0.00277	-0.003598	0.001229
64.4	-0.00205	-0.004266	0.000508
64.4333	-0.000225	-0.004964	-0.000283
64.4667	0.000362	-0.003792	-0.000594
64.5	0.000995	-0.00195	-0.001145
64.5333	0.000598	0.000972	-0.001906
64.5667	-0.000264	0.000634	-0.000537
64.6	-0.00127	0.001376	0.001362
64.6333	8.49e-05	0.000588	0.001651
64.6667	0.0016	0.00039	0.00159
64.7	0.000805	0.000262	0.001439
64.7333	-0.000366	-0.000436	0.001088
64.7667	0.000868	-0.000564	0.000597
64.8	0.00143	-0.000112	0.000336
64.8333	2.15e-05	0.00062	0.000595
64.8667	-0.00152	0.002582	0.000944
64.9	-0.00282	0.002074	0.001663
64.9333	-0.00152	0.001306	0.001422
64.9667	-0.000431	0.001098	0.000851
65	0.000354	0.00163	0.00037
65.0333	0.00196	0.001012	0.000559
65.0667	0.00181	-0.000336	-0.000802
65.1	0.000306	-0.000504	-0.005683
65.1333	-0.00757	-0.001942	-0.023094
65.1667	-0.03	-0.00734	-0.048455
65.2	-0.05777	-0.014688	-0.076056
65.2333	-0.08568	-0.023866	-0.105607
65.2667	-0.11358	-0.031974	-0.135348
65.3	-0.14052	-0.038802	-0.159729
65.3333	-0.16098	-0.04302	-0.1761
65.3667	-0.17038	-0.044768	-0.186811
65.4	-0.17248	-0.045096	-0.192212
65.4333	-0.16661	-0.044984	-0.190273
65.4667	-0.15575	-0.045892	-0.181834
65.5	-0.14153	-0.04533	-0.170185
65.5333	-0.12682	-0.043658	-0.156776
65.5667	-0.11358	-0.041896	-0.142877
65.6	-0.10104	-0.040774	-0.127928
65.6333	-0.08862	-0.038572	-0.113909
65.6667	-0.07578	-0.03734	-0.10073
65.7	-0.0636	-0.035418	-0.088781
65.7333	-0.05522	-0.034556	-0.076842
65.7667	-0.04909	-0.033364	-0.067553
65.8	-0.04323	-0.031032	-0.058704
65.8333	-0.03863	-0.02873	-0.050735
65.8667	-0.03322	-0.026988	-0.043566
65.9	-0.02786	-0.024756	-0.038547
65.9333	-0.02436	-0.022004	-0.034318
65.9667	-0.01935	-0.019852	-0.030269
66	-0.01724	-0.01842	-0.02738
66.0333	-0.01435	-0.017038	-0.024271
66.0667	-0.01183	-0.016626	-0.020022
66.1	-0.01089	-0.014784	-0.017363
66.1333	-0.01011	-0.012972	-0.014744
66.1667	-0.00903	-0.01099	-0.012455
66.2	-0.00811	-0.009918	-0.011326
66.2333	-0.0075	-0.010356	-0.009347
66.2667	-0.00712	-0.010714	-0.009438
66.3	-0.00942	-0.008572	-0.008789
66.3333	-0.00875	-0.00832	-0.0069
66.3667	-0.00541	-0.009008	-0.004151
66.4	-0.00222	-0.007726	-0.003652
66.4333	-0.00133	-0.007164	-0.004063
66.4667	-0.00176	-0.006302	-0.004164
66.5	-0.00255	-0.00616	-0.003765
66.5333	-0.00245	-0.005708	-0.004126
66.5667	-0.00346	-0.005236	-0.004357
66.6	-0.00351	-0.005024	-0.005438
[truncated: 1,663 more rows]

## Sheet: Fig. 1d
time (min)	µcal sec-1				molar ratio	kcal mol-1 of injectant						rep 1	rep 2	rep 3
	rep 1	rep 2	rep 3			rep 1	rep 2	rep 3			N	0.995	0.976	0.829
0.033333	-0.00611	-0.00131	-0.00964		0.01398	--	--	--			KD (M)	2.30415e-09	1.90114e-09	2.5e-09
0.066667	-0.00438	0.00037	-0.00852		0.04903	-17.0177	-16.9731	--
0.1	-0.0017	0.00225	-0.00373		0.08419	-16.9006	-17.5501	--
0.133333	-0.00149	0.00323	-0.00337		0.11948	-16.3421	-18.2166	-23.2531
0.166667	4.77e-05	0.00337	-0.00455		0.15489	-17.3704	-17.8992	-22.7228
0.2	-0.000125	0.00028	-0.00506		0.19042	-17.031	-17.7331	-21.9271
0.233333	-0.0021	-0.00136	-0.00503		0.22607	-17.1619	-17.1686	-22.9101
0.266667	-0.00334	-0.00313	-0.00347		0.26185	-17.0043	-16.9457	-21.3097
0.3	-0.00543	-0.00462	-0.0022		0.29774	-16.7455	-16.6525	-21.4875
0.333333	-0.00632	-0.00513	-0.000289176		0.33376	-17.0346	-16.3493	-21.5438
0.366667	-0.00646	-0.00616	-0.00136		0.36991	-17.0105	-16.7398	-21.4409
0.4	-0.00601	-0.00802	-0.00157		0.40617	-17.0462	-16.8898	-22.0717
0.433333	-0.00405	-0.01032	-0.000965165		0.44255	-16.8304	-17.3307	-21.6651
0.466667	-0.00296	-0.00846	-0.000571162		0.47906	-16.9879	-17.1438	-22.128
0.5	6.01e-05	-0.00132	-0.000151158		0.51569	-16.6344	-16.8685	-22.5318
0.533333	0.00343	0.00483	-0.00107		0.55244	-16.2615	-16.4224	-21.9066
0.566667	0.00308	0.00556	-0.00297		0.58932	-16.7676	-16.7443	-21.7428
0.6	0.000197	0.00014	-0.00414		0.62631	-16.8093	-16.5481	-22.2654
0.633333	-0.00359	-0.00696	-0.00401		0.66343	-17.1203	-16.6332	-22.1327
0.666667	-0.00679	-0.00793	-0.00259		0.70067	-16.5953	-16.6788	-21.7075
0.7	-0.00568	-0.00924	-0.00212		0.73803	-16.6445	-16.5559	-21.9598
0.733333	-0.00467	-0.01119	-0.00274		0.77552	-16.6845	-17.072	-20.4253
0.766667	-0.00448	-0.01296	-0.00306		0.81312	-16.3487	-17.2188	-18.7906
0.8	-0.00236	-0.01015	-0.0047		0.85085	-16.0638	-17.01	-9.63489
0.833333	-0.000322	-0.00731	-0.00616		0.8887	-16.3136	-16.9196	-3.70127
0.866667	0.000703	-0.0058	-0.00635		0.92667	-15.2629	-16.1794	-1.85894
0.9	-0.00166	-0.00695	-0.00491		0.96476	-13.2325	-15.0956	-1.70326
0.933333	-0.00472	-0.00733	-0.00353		1.00298	-7.10464	-10.9198	-1.51562
0.966667	-0.00493	-0.00679	-0.00274		1.04132	-1.84061	-4.05966	-0.983169
1	-0.00331	-0.00793	-0.00402		1.07978	-0.79173	-1.54452	-0.864976
1.03333	-0.00375	-0.00961	-0.00388		1.11836	-0.50313	-0.781737	-0.738963
1.06667	-0.00137	-0.00928	-0.00264		1.15706	-0.50651	-0.827624	-0.494342
1.1	-0.000545	-0.00846	-0.00312		1.19589	0.002117	-0.354115	-0.0169265
1.13333	-0.00246	-0.00699	-0.00376		1.23484	0.175075	-0.471613	-0.265414
1.16667	-0.00375	-0.00514	-0.00261		1.27391	-0.16851	-1.02776	-0.362257
1.2	-0.00398	-0.00391	-0.0026		1.3131	-0.03042	0.041449	-0.333789
1.23333	-0.00317	-0.00332	-0.00379		1.35242	-0.31372	-0.35567	-0.718479
1.26667	-0.00192	-0.00073	-0.00318		1.39185	-0.04489	-0.449345	0.385077
1.3	-0.00138	-0.00039	-0.0012		1.43141	0.688417	0.0219371	0.359462
1.33333	-0.00199	-0.00085	-0.00142		1.47109	0.393848	-0.0863788	0.219872
1.36667	-0.00198	-0.00097	-0.00199
1.4	-0.00295	-0.0019	-0.00273
1.43333	-0.0016	-0.00129	-0.00212
1.46667	6.31e-06	-0.00398	-0.00155
1.5	0.00132	-0.00539	-0.00182
1.53333	0.00115	-0.00468	-0.00294
1.56667	0.0023	-0.00383	-0.00333
1.6	0.00129	-0.00333	-0.00269
1.63333	-0.000619	-0.00471	-0.00292
1.66667	-0.00184	-0.00562	-0.00344
1.7	-0.00142	-0.00374	-0.0034
1.73333	-0.00101	-0.00309	-0.00221
1.76667	-0.00149	-0.00241	0.00183
1.8	-0.00126	-0.00327	0.00281
1.83333	-0.000309	-0.00529	0.00147
1.86667	0.000452	-0.00551	6.39828e-05
1.9	0.000619	-0.00432	-0.00109
1.93333	-0.00081	-0.00554	-0.00184
1.96667	-0.00218	-0.0064	-0.000600007
2	-0.000754	-0.00461	-2.30034e-05
2.03333	0	-0.0027	0
2.06667	0.000247	-0.00128	0.00145
2.1	0.00101	0.00174	0.00408
2.13333	0.00121	0.00883	0.00774
2.16667	0.00202	0.00465	0.0075
2.2	0.00243	-0.00625	0.00371
2.23333	0.00355	-0.00785	0.00122
2.26667	0.00326	-0.0065	0.000410024
2.3	0.00276	-0.00638	0.00186
2.33333	0.0021	-0.00629	0.00237
2.36667	-0.000117	-0.00544	0.00145
2.4	0.000186	-0.00498	0.00103
2.43333	0.000881	-0.00437	-0.000419959
2.46667	0.000229	-0.00492	-0.00148
2.5	0.001	-0.00401	-0.00132
2.53333	0.00133	-0.00415	-0.00127
2.56667	-0.000202	-0.0055	-0.000974945
2.6	0.00021	-0.00411	0.000672059
2.63333	0.000894	-0.00094	0.000586062
2.66667	0.00224	0.00228	-1.39346e-05
2.7	0.00243	0.0013	-0.000905931
2.73333	0.000667	-0.00375	-0.000440928
2.76667	-0.00068	-0.00694	-0.000424924
2.8	-0.00114	-0.005	-0.000262921
2.83333	-0.00102	-0.00212	-0.000992917
2.86667	-0.0019	0.00022	-1.19139e-05
2.9	-0.00419	0.00101	0.00098809
2.93333	-0.00441	-0.0019	0.00153
2.96667	-0.00266	-0.00439	0.000612096
3	-0.00211	-0.00384	-0.0004569
3.03333	-0.00346	-0.00487	-0.00208
3.06667	-0.00364	-0.00504	-0.00221
3.1	-0.00223	-0.00367	-0.00134
3.13333	-0.000708	-0.0035	-0.000161886
3.16667	-0.00122	-0.00293	-0.000240883
3.2	-0.0007	-0.00379	-1.38795e-05
3.23333	-0.000473	-0.00557	-0.000114876
3.26667	0.00138	-0.00375	0.000268127
3.3	0.0019	-0.00444	0.00178
3.33333	0.000981	-0.00516	0.00294
3.36667	0.00191	-0.00332	0.00303
3.4	0.0017	-0.00215	0.0024
3.43333	0.00159	-0.00297	0.00226
3.46667	0.00128	-0.00283	0.00252
3.5	0.00124	-0.00231	0.0019
3.53333	0.00167	-0.00346	-0.000645845
3.56667	0.000183	-0.00582	-0.000707842
3.6	-0.00199	-0.00665	-0.000573838
3.63333	-0.0013	-0.00495	0.000137165
3.66667	0.000597	-0.0021	-0.000495831
3.7	0.000691	-0.00298	0.000339172
3.73333	0.00168	-0.00335	0.000826176
3.76667	0.00148	-0.00597	0.000378179
3.8	0.00138	-0.00515	0.000460182
3.83333	0.00186	-0.00294	-0.000559814
3.86667	0.000378	-0.00294	0.000540189
3.9	-1.07e-05	-0.00373	0.00198
3.93333	0.000262	-0.00398	0.00256
3.96667	0.00181	-0.00397	0.00164
4	0.00213	-0.00241	3.72031e-05
4.03333	0.00256	-2e-05	0.000501207
4.06667	0.00287	0.00178	0.00069821
4.1	0.00197	-0.00085	0.000900213
4.13333	0.002	-0.00401	0.0012
4.16667	0.000759	-0.00638	-0.00039178
4.2	-0.00112	-0.00612	-0.00216
4.23333	-0.00229	-0.00584	-0.00244
4.26667	-0.000223	-0.00505	-0.00161
4.3	-0.000506	-0.00439	-0.00109
4.33333	-0.00158	-0.00409	0.000973238
4.36667	-0.00155	-0.00435	0.000896241
4.4	2.79e-05	-0.00324	-0.0019
4.43333	0.000889	-0.00251	-0.00194
4.46667	0.00172	-0.00192	-0.00199
4.5	0.00284	-0.00012	-0.00203
4.53333	0.00362	0.00094	0.000321232
4.56667	0.00371	0.00072	0.00253
4.6	0.00413	0.00104	0.00264
4.63333	0.00294	0.00131	0.00228
4.66667	0.0017	-2e-05	0.00215
4.7	0.000414	-0.0008	0.000664443
4.73333	0.000687	-0.00226	-0.00115
4.76667	0.00168	-0.00217	-0.00138
4.8	0.00107	-0.00135	-0.00029683
4.83333	-0.000688	-0.0017	0.00141
4.86667	-0.00184	-0.00258	0.000509654
4.9	-0.000435	-0.0033	-0.00119
4.93333	-0.000114	-0.00407	-0.00123
4.96667	0.00096	-0.00369	-0.000434619
5	0.00104	-0.00196	-0.000314377
5.03333	0.00109	-0.00063	8.78655e-05
5.06667	0.00312	0.0029	0.00157
5.1	-0.00047	0.00853	-0.00314
5.13333	-0.02234	-0.00504	-0.03087
5.16667	-0.05871	-0.0366	-0.07077
5.2	-0.09604	-0.07076	-0.11381
5.23333	-0.1341	-0.10576	-0.15666
5.26667	-0.16915	-0.13964	-0.19814
5.3	-0.19758	-0.17424	-0.22761
5.33333	-0.20195	-0.18547	-0.2307
5.36667	-0.19228	-0.17613	-0.22058
5.4	-0.18016	-0.16373	-0.20511
5.43333	-0.16752	-0.15119	-0.18762
5.46667	-0.15156	-0.13603	-0.16835
5.5	-0.13569	-0.12024	-0.1493
5.53333	-0.11936	-0.10553	-0.13362
5.56667	-0.1054	-0.09189	-0.1177
5.6	-0.09256	-0.08044	-0.10193
5.63333	-0.07941	-0.06751	-0.08734
5.66667	-0.06923	-0.05813	-0.07592
5.7	-0.05957	-0.0505	-0.0657
5.73333	-0.05155	-0.04516	-0.0562
5.76667	-0.04447	-0.03932	-0.0475
5.8	-0.03976	-0.03367	-0.04226
5.83333	-0.03466	-0.02836	-0.03793
5.86667	-0.03	-0.02578	-0.0314
5.9	-0.02671	-0.02262	-0.02634
5.93333	-0.02194	-0.01947	-0.0231
5.96667	-0.01579	-0.01518	-0.02041
6	-0.01211	-0.01086	-0.01696
6.03333	-0.01115	-0.00734	-0.01411
6.06667	-0.01082	-0.00751	-0.01366
6.1	-0.00959	-0.00753	-0.0125
6.13333	-0.00824	-0.0068	-0.01171
6.16667	-0.00352	-0.00405	-0.01089
6.2	-0.00272	-0.00381	-0.00755
6.23333	-0.00226	-0.00324	-0.00429
6.26667	-0.001	-0.00266	-0.00119
6.3	-0.00225	-0.00302	-0.000604593
6.33333	-0.00476	-0.00238	-0.000385265
6.36667	-0.00369	9e-05	2.20635e-05
6.4	-0.00226	-0.00114	9.43916e-05
6.43333	-0.000398	0.00053	0.00030272
6.46667	-8.78e-06	0.00121	-0.00196
6.5	0.00112	0.00031	-0.00199
6.53333	0.000694	-0.00138	-0.00143
6.56667	-0.00167	-0.00297	-0.00201
6.6	-0.00232	-0.00263	-0.00221
6.63333	-0.00216	-0.00172	-0.00174
6.66667	-0.00194	-0.00109	-0.000914611
6.7	-0.00137	-0.00045	0.000122792
6.73333	-0.000374	0.00097	0.0011
6.76667	-0.000429	0.00081	0.0022
6.8	-0.000406	-0.00049	0.000911003
6.83333	0.000157	-0.003	0.000656407
6.86667	0.000143	-0.00202	0.000407811
6.9	-0.000424	-0.00105	-0.000322786
6.93333	-0.00149	-0.00026	-0.00174
6.96667	-0.000308	0.00126	-0.00164
7	0.000694	0.00316	-0.00129
7.03333	0.00159	0.00282	7.9829e-05
7.06667	0.000574	0.00202	0.000648233
7.1	-0.000672	0.0002	0.000575636
7.13333	-0.00193	-0.00142	0.00062704
7.16667	-0.00178	-0.00158	0.000922444
7.2	-0.00207	-0.00171	0.00274
7.23333	-0.00261	-0.00145	0.00339
7.26667	-0.00217	-0.00166	0.00315
7.3	-0.000995	-0.00119	0.00257
7.33333	-0.00109	-0.0009	0.00129
7.36667	-0.00042	-0.0002	-0.000811952
7.4	0.00036	0.00054	-0.00155
7.43333	-0.000337	-0.00135	-0.00248
7.46667	-0.000441	-0.00282	-0.00164
7.5	-0.00206	-0.00512	-0.000773956
7.53333	-0.00304	-0.00528	5.60429e-05
7.56667	-0.00234	-0.00494	-0.000387958
7.6	-0.00103	-0.00331	-0.00213
7.63333	-0.000615	0.00011	-0.00222
7.66667	-0.000573	0.00027	-0.000388961
7.7	0.000311	-0.00148	-0.000930962
7.73333	0.000209	-0.00244	-0.00139
7.76667	0.000283	-0.00019	-0.00144
7.8	0.000698	-0.00033	-0.00166
7.83333	0.00132	0.00101	-0.000653965
7.86667	0.00255	0.002	-0.000396966
7.9	0.00299	0.00081	-0.000303967
7.93333	0.00031	-0.00099	0.0017
7.96667	-0.00133	-0.00231	0.00207
8	-0.00117	-0.00308	-0.00039197
8.03333	-0.00137	-0.00456	-0.000273971
8.06667	-0.00151	-0.00265	0.0023
8.1	-0.00412	0.00827	-0.00378
8.13333	-0.02318	0.0072	-0.03156
8.16667	-0.05662	-0.01906	-0.07126
8.2	-0.09174	-0.04976	-0.11657
8.23333	-0.12596	-0.08	-0.15843
8.26667	-0.15956	-0.11457	-0.19958
8.3	-0.18764	-0.15396	-0.23566
8.33333	-0.19545	-0.16861	-0.24525
8.36667	-0.18665	-0.16088	-0.23717
8.4	-0.17329	-0.14749	-0.22183
8.43333	-0.1607	-0.13385	-0.20339
8.46667	-0.14638	-0.12046	-0.18458
8.5	-0.13138	-0.10516	-0.16388
8.53333	-0.11647	-0.09176	-0.14467
8.56667	-0.10309	-0.08251	-0.12535
8.6	-0.08991	-0.07176	-0.11053
8.63333	-0.07806	-0.06137	-0.0972
8.66667	-0.0678	-0.05381	-0.08528
8.7	-0.058	-0.04714	-0.07508
8.73333	-0.05055	-0.04156	-0.06498
8.76667	-0.04581	-0.03649	-0.0549
8.8	-0.04219	-0.0323	-0.04771
8.83333	-0.03794	-0.03093	-0.04005
8.86667	-0.03333	-0.0287	-0.03494
8.9	-0.02779	-0.02286	-0.03027
8.93333	-0.02301	-0.01884	-0.02722
8.96667	-0.0196	-0.01452	-0.02416
9	-0.01657	-0.0112	-0.02062
9.03333	-0.01562	-0.01113	-0.01779
9.06667	-0.01304	-0.01039	-0.01425
9.1	-0.00971	-0.0078	-0.01223
9.13333	-0.00913	-0.00643	-0.01044
9.16667	-0.00686	-0.00558	-0.00804
9.2	-0.00673	-0.00544	-0.0085
9.23333	-0.00725	-0.00638	-0.00973
9.26667	-0.00552	-0.00647	-0.01102
9.3	-0.00522	-0.00484	-0.01175
9.33333	-0.00529	-0.00374	-0.00919
9.36667	-0.0055	-0.00368	-0.00659
9.4	-0.00497	-0.00363	-0.00457
9.43333	-0.00386	-0.00167	-0.00379
9.46667	-0.00152	-0.0006	-0.00469
9.5	0.000291	0.0018	-0.00534
9.53333	-0.000574	0.00048	-0.00463
9.56667	-0.00131	-0.00122	-0.00429
9.6	-0.000768	-0.00034	-0.00425
9.63333	-0.0015	-0.0003	-0.004
9.66667	-0.000631	-0.00033	-0.00357
9.7	-5.49e-05	0.00084	-0.0033
9.73333	-3.04e-05	0.00172	-0.00313
9.76667	-0.000872	0.00056	-0.00318
9.8	-0.00178	-0.00152	-0.00266
9.83333	4.99e-06	0.0002	-0.00173
9.86667	-1.45e-05	0.00142	-0.00226
9.9	0.00114	0.00288	-0.00222
9.93333	0.00193	0.0024	-0.00191
9.96667	0.000498	0.00174	-0.00264
10	-0.000337	0.00083	-0.00309
10.0333	-0.000831	0.00045	-0.00336
10.0667	0.000418	0.0015	-0.00162
10.1	0.00221	0.00118	-0.000534439
10.1333	0.000733	-0.00049	0.000381484
10.1667	-0.000946	-0.0009	0.000894408
10.2	-0.00127	-0.00224	0.000929331
10.2333	-0.00161	-0.00463	0.00177
10.2667	-0.00231	-0.00468	2.6527e-05
10.3	-0.00257	-0.00509	-0.000379645
10.3333	-0.00251	-0.00441	0.000221183
10.3667	-0.000283	-0.00159	0.000536011
10.4	0.00112	0.00066	0.000221839
10.4333	0.000448	0.00016	-0.00104
10.4667	-0.000901	-0.00166	-0.00164
10.5	0.000267	-0.00129	-0.000487677
10.5333	-0.000206	-0.00143	-0.00103
10.5667	0.000553	-0.00073	-0.000697021
10.6	0.00148	-0.00041	-0.00216
10.6333	0.000977	0.00032	-0.00282
10.6667	-0.000888	0.00094	-0.00258
10.7	-0.000163	0.00183	-0.00081971
10.7333	0.00101	0.00155	-0.00129
10.7667	0.00256	0.00205	-0.00173
10.8	0.00256	0.00127	-0.00295
10.8333	-7.38e-05	-0.00015	-0.00339
10.8667	-0.00145	-0.00042	-0.00171
10.9	-0.00175	-0.00107	-0.00181
10.9333	-0.000101	-0.00093	-0.00125
10.9667	0.000456	-0.00112	-0.000162086
11	0.000624	-0.00077	0.00123
11.0333	-0.00116	-0.00227	-0.000634033
11.0667	-0.00182	-0.00295	-0.00122
11.1	-0.00326	0.00443	-0.00654
11.1333	-0.02266	-0.00355	-0.03548
11.1667	-0.05605	-0.03385	-0.07582
11.2	-0.09389	-0.07016	-0.11791
11.2333	-0.12793	-0.10475	-0.1613
11.2667	-0.1608	-0.14091	-0.20349
11.3	-0.1881	-0.17482	-0.23317
11.3333	-0.19335	-0.18751	-0.2377
11.3667	-0.1836	-0.17846	-0.227
11.4	-0.17069	-0.16651	-0.2124
11.4333	-0.15643	-0.15456	-0.19387
11.4667	-0.14129	-0.13903	-0.17486
11.5	-0.12498	-0.12249	-0.15628
11.5333	-0.11138	-0.10843	-0.13901
11.5667	-0.0986	-0.09567	-0.12209
11.6	-0.08718	-0.08295	-0.107
11.6333	-0.07632	-0.07078	-0.09455
11.6667	-0.06642	-0.06195	-0.08338
11.7	-0.05779	-0.05494	-0.07296
11.7333	-0.0508	-0.04874	-0.06453
11.7667	-0.04468	-0.04086	-0.05667
11.8	-0.03974	-0.03359	-0.0493
11.8333	-0.03307	-0.03167	-0.04293
11.8667	-0.02903	-0.0289	-0.03761
11.9	-0.02583	-0.02585	-0.03266
11.9333	-0.02206	-0.02162	-0.02813
11.9667	-0.01827	-0.01853	-0.02322
12	-0.01551	-0.01653	-0.02033
12.0333	-0.01399	-0.01634	-0.01854
12.0667	-0.0115	-0.01301	-0.01718
12.1	-0.0102	-0.00973	-0.0152
12.1333	-0.01006	-0.00732	-0.01442
12.1667	-0.00778	-0.00492	-0.01369
12.2	-0.00455	-0.00218	-0.01135
12.2333	-0.00336	0.00018	-0.00971
12.2667	-0.00437	-0.00092	-0.00822
12.3	-0.00506	-0.00269	-0.00687
12.3333	-0.00475	-0.00486	-0.00625
12.3667	-0.00455	-0.00768	-0.00817
12.4	-0.00334	-0.00913	-0.00762
12.4333	-0.0023	-0.00784	-0.00761
12.4667	-0.000141	-0.00472	-0.00647
12.5	0.00113	-0.00342	-0.00606
12.5333	0.000427	-0.00399	-0.00681
12.5667	0.000298	-0.00345	-0.00653
12.6	0.000297	-0.00209	-0.00772
12.6333	0.00135	-0.00061	-0.00752
12.6667	0.000956	-0.00013	-0.00524
12.7	-0.000885	-0.00061	-0.00412
12.7333	-0.00162	-0.00315	-0.00423
12.7667	-0.00208	-0.00529	-0.00514
12.8	-0.00208	-0.00407	-0.00564
12.8333	-0.0025	-0.00289	-0.00538
12.8667	-0.000827	-0.00148	-0.00298
12.9	0.000989	0.00071	-0.000155305
12.9333	0.0006	0.00175	-0.000439003
12.9667	0.00154	0.00097	-0.0025
13	0.000926	-0.00038	-0.00352
13.0333	0.000297	-0.00252	-0.00306
13.0667	-5.89e-05	-0.00284	-0.0027
13.1	-0.000582	-0.00216	-0.00363
13.1333	-0.00129	-0.00206	-0.00257
13.1667	0.000152	-0.00076	-0.00106
13.2	0.000296	-0.00181	-0.00157
13.2333	-0.00036	-0.00289	-0.002
13.2667	-0.000201	-0.00292	-0.00254
13.3	6.2e-05	-0.00364	-0.00368
13.3333	-0.000264	-0.00388	-0.00278
13.3667	-0.00126	-0.0025	-0.00166
13.4	-0.00122	-0.00114	-0.000905245
13.4333	8.03e-05	0.00065	-0.000526247
13.4667	0.000733	3e-05	-0.000805248
13.5	0.000865	-0.00098	-0.00199
13.5333	0.00123	-0.00046	-0.00218
13.5667	0.000801	0.00143	0.000126748
13.6	0.000444	0.00144	0.00154
13.6333	-2.21e-05	0.00041	0.000565745
13.6667	-0.000515	-0.00109	0.00181
13.7	-0.00155	-0.00064	0.00157
13.7333	-0.000673	-0.00028	0.00176
13.7667	0.000934	0.00155	0.00188
13.8	0.000629	0.00105	0.00124
13.8333	-0.000475	-0.00161	0.000210737
13.8667	-8.99e-05	-0.00225	-0.00277
13.9	-0.000161	-0.0017	-0.00341
13.9333	-0.000401	0.00014	-0.00344
13.9667	0.000117	0.00145	-0.00203
14	0.00114	0.00238	-0.00246
14.0333	0.000699	0.00107	-0.00212
14.0667	-0.000323	0.00088	-0.00178
14.1	-0.00144	0.00617	-0.00549
14.1333	-0.02154	-0.00216	-0.03136
14.1667	-0.05681	-0.03318	-0.07208
14.2	-0.09281	-0.06792	-0.11547
14.2333	-0.12612	-0.10143	-0.15858
14.2667	-0.15839	-0.13468	-0.19981
14.3	-0.18676	-0.16855	-0.23145
14.3333	-0.19565	-0.1839	-0.23759
14.3667	-0.18924	-0.17875	-0.22772
14.4	-0.17828	-0.16909	-0.21217
14.4333	-0.16541	-0.154	-0.1939
14.4667	-0.14963	-0.1377	-0.17505
14.5	-0.13432	-0.1238	-0.15606
14.5333	-0.11953	-0.10887	-0.13741
14.5667	-0.1048	-0.09375	-0.12175
14.6	-0.09361	-0.08211	-0.1069
14.6333	-0.0826	-0.07183	-0.09328
14.6667	-0.07295	-0.06186	-0.08222
14.7	-0.06401	-0.0539	-0.07215
14.7333	-0.05547	-0.04746	-0.06172
14.7667	-0.04654	-0.04054	-0.05288
14.8	-0.04015	-0.03517	-0.04559
14.8333	-0.03605	-0.0312	-0.03911
14.8667	-0.03331	-0.02743	-0.0329
14.9	-0.0292	-0.02435	-0.02811
14.9333	-0.0252	-0.02228	-0.02611
14.9667	-0.02162	-0.01727	-0.0231
15	-0.01868	-0.01349	-0.01998
15.0333	-0.01636	-0.01123	-0.0187
15.0667	-0.01356	-0.00862	-0.0175
15.1	-0.01155	-0.0065	-0.01608
15.1333	-0.01101	-0.00486	-0.01325
15.1667	-0.00999	-0.00443	-0.01106
15.2	-0.00834	-0.00442	-0.01056
15.2333	-0.0059	-0.0021	-0.01051
15.2667	-0.00599	5e-05	-0.009
15.3	-0.00521	-0.00056	-0.00632
15.3333	-0.00622	-0.0036	-0.00588
15.3667	-0.00631	-0.00656	-0.00575
15.4	-0.0036	-0.00433	-0.00443
15.4333	-0.00215	-0.0027	-0.00276
15.4667	-0.00333	-0.0036	-0.00367
15.5	-0.00294	-0.00289	-0.00377
15.5333	-0.00212	-0.00186	-0.003
15.5667	-0.00183	-0.00376	-0.0043
15.6	-0.00172	-0.00233	-0.00615
15.6333	-0.00171	0.00384	-0.0063
15.6667	-0.002	0.00564	-0.00469
15.7	-0.00133	0.00271	-0.00287
15.7333	-0.00158	7e-05	-0.00164
15.7667	-0.00124	-0.00037	-0.00121
15.8	-0.000836	0.00013	-0.00168
15.8333	-0.00061	-0.00094	-0.00177
15.8667	-0.00092	-0.00312	-0.0034
15.9	-0.00215	-0.0052	-0.00393
15.9333	-0.003	-0.00605	-0.00388
15.9667	-0.00218	-0.00367	-0.00424
16	-0.000127	-0.00238	-0.00409
16.0333	0.000399	0.00067	-0.00319
16.0667	-0.000824	0.00179	-0.00259
16.1	-0.000258	0.00313	-0.00158
16.1333	-0.000823	0.00061	0.000352784
16.1667	-0.00123	0.00055	0.000314988
16.2	-0.00136	0.00091	-0.00105
16.2333	0.000202	0.00356	-0.00181
16.2667	0.00138	0.00406	-0.000817399
16.3	0.00133	0.00466	-0.00109
16.3333	0.000458	0.00429	-0.000813991
16.3667	0.00065	0.00574	-0.000158787
16.4	0.0014	0.00526	0.000253418
16.4333	0.00191	0.00487	0.00145
16.4667	0.000266	0.00392	0.00167
16.5	-2.09e-05	0.00342	8.40303e-05
16.5333	-0.000303	0.002	0.000779235
16.5667	-0.000353	0.00279	0.00195
16.6	-0.000965	0.00296	0.000989643
16.6333	-0.000831	0.00167	-2.41527e-05
16.6667	-0.000277	0.00163	-0.000662948
16.7	0.000647	0.00299	-0.00153
16.7333	5.75e-05	0.00358	-0.00165
16.7667	-0.00137	0.00299	-0.000681336
16.8	-0.00237	0.00115	-0.000337131
16.8333	-0.00318	7e-05	-0.000274927
16.8667	-0.00236	-0.00109	0.000466544
16.9	-0.00198	-0.00183	0.00058741
16.9333	-0.00313	-0.00178	0.000100276
16.9667	-0.00507	-0.00152	-0.000533858
17	-0.00525	-0.00268	0.000776008
17.0333	-0.00578	-0.00449	0.00118
17.0667	-0.00595	-0.00292	0.00128
17.1	-0.00543	0.00517	-0.00492
17.1333	-0.02318	-0.0028	-0.03046
17.1667	-0.05587	-0.02938	-0.06918
17.2	-0.08977	-0.06079	-0.11126
17.2333	-0.1234	-0.0939	-0.15152
17.2667	-0.15632	-0.12956	-0.19159
17.3	-0.18431	-0.16609	-0.22301
17.3333	-0.19275	-0.1805	-0.23003
17.3667	-0.1869	-0.17437	-0.22258
17.4	-0.1772	-0.16364	-0.20853
17.4333	-0.16377	-0.15005	-0.19083
17.4667	-0.14788	-0.13556	-0.17081
17.5	-0.13252	-0.12181	-0.15253
17.5333	-0.118	-0.10944	-0.13417
17.5667	-0.10456	-0.09646	-0.1171
17.6	-0.09353	-0.08447	-0.1016
17.6333	-0.08277	-0.07244	-0.09015
17.6667	-0.07291	-0.06335	-0.08065
17.7	-0.06389	-0.05536	-0.07036
17.7333	-0.05502	-0.04822	-0.06012
17.7667	-0.04835	-0.04221	-0.05235
17.8	-0.04255	-0.0358	-0.04703
17.8333	-0.03848	-0.03222	-0.03903
17.8667	-0.03308	-0.02629	-0.03375
17.9	-0.02717	-0.02038	-0.02965
17.9333	-0.02283	-0.01628	-0.02558
17.9667	-0.01924	-0.01191	-0.02309
18	-0.01532	-0.00957	-0.02119
18.0333	-0.01146	-0.0081	-0.01802
18.0667	-0.0091	-0.0058	-0.01462
18.1	-0.00863	-0.00489	-0.01311
18.1333	-0.00743	-0.0043	-0.01135
18.1667	-0.00638	-0.00338	-0.01054
18.2	-0.00559	-0.0038704	-0.00951
18.2333	-0.00499	-0.002419	-0.00883
18.2667	-0.00399	-0.002416	-0.00782
18.3	-0.00145	-0.001603	-0.00565
18.3333	-0.00163	-0.0043	-0.00406
18.3667	-0.00205	-0.006337	-0.00422
18.4	-0.00232	-0.005624	-0.0028
18.4333	-0.00176	-0.001251	-0.0029
18.4667	-0.00212	0.001472	-0.0036
18.5	-0.00236	0.002035	-0.00295
18.5333	-0.000657	0.002028	-0.00398
18.5667	-0.000965	0.002991	-0.00377
18.6	-0.00171	0.002364	-0.00392
18.6333	-0.00295	0.001487	-0.00514
18.6667	-0.0031	0.00057	-0.0035
18.7	-0.00163	0.000493	-0.000746836
18.7333	-0.00143	0.000286	-0.0016
18.7667	-0.00203	-0.000451	-0.00144
18.8	-0.00214	0.000812	-0.00193
18.8333	-0.00132	0.001635	-0.00269
18.8667	-0.000823	0.000828	-0.00266
18.9	-7.36e-05	-0.001199	-0.00211
18.9333	-0.00052	-0.001406	-0.00214
18.9667	-0.000302	-0.000363	-0.00197
19	0.000462	0.00055	-0.000630725
19.0333	0.00243	0.004133	-0.000116713
19.0667	0.000524	0.005566	0.0001983
19.1	-0.00204	0.002189	0.0021
19.1333	-0.00253	0.000192	0.00245
19.1667	-0.00259	0.000145	0.00213
19.2	-0.00259	0.000538	0.00112
19.2333	-0.00179	6.1e-05	0.000273361
19.2667	-0.00168	0.001074	0.000119374
19.3	-0.000573	0.004027	-0.00158
19.3333	-0.000479	0.00403	-8.46016e-05
19.3667	-0.00144	0.003103	0.000303411
19.4	-0.00164	0.002626	0.0019
19.4333	-0.00215	0.001369	0.00279
19.4667	-0.00279	0.001222	0.00316
19.5	-0.00234	0.001535	0.00306
19.5333	-0.00176	0.001048	0.00102
19.5667	-0.000715	0.001991	-3.65151e-05
19.6	-0.00115	0.001434	0.000257497
19.6333	-0.00182	0.003137	0.00070851
19.6667	-0.00116	0.00597	0.000390522
19.7	-0.00101	0.007103	-0.000306466
19.7333	-0.00143	0.005466	-0.000539453
19.7667	-0.00127	0.002669	-0.00142
19.8	4.84e-05	-0.000868	-0.00105
19.8333	-0.000278	-0.003125	-0.000775625
19.8667	-0.00176	-0.001312	0.000177279
19.9	-0.000169	-0.000379	-0.000733817
19.9333	0.00206	0.000784	-0.00161
19.9667	0.00302	0.003117	-0.00382
20	0.00354	0.00425	-0.0059
20.0333	0.00339	0.006043	-0.00734
20.0667	0.00343	0.006406	-0.00408
20.1	0.00226	0.010609	-0.00279
20.1333	-0.01623	0.002252	-0.0219
20.1667	-0.05084	-0.025645	-0.05852
20.2	-0.08759	-0.059192	-0.10086
20.2333	-0.12077	-0.091509	-0.14358
20.2667	-0.15437	-0.127286	-0.18538
20.3	-0.18305	-0.164943	-0.21704
20.3333	-0.19353	-0.182	-0.22513
20.3667	-0.18765	-0.176887	-0.21967
20.4	-0.17622	-0.166554	-0.20679
20.4333	-0.16238	-0.153441	-0.18904
20.4667	-0.14851	-0.138218	-0.17078
20.5	-0.1347	-0.121915	-0.15317
20.5333	-0.11898	-0.104972	-0.13515
20.5667	-0.10603	-0.091519	-0.11898
20.6	-0.09426	-0.078056	-0.10298
20.6333	-0.08332	-0.067993	-0.08904
20.6667	-0.07358	-0.06061	-0.07823
20.7	-0.06645	-0.055407	-0.0698
20.7333	-0.05991	-0.050594	-0.06178
20.7667	-0.05201	-0.041811	-0.05319
20.8	-0.04594	-0.035318	-0.04382
20.8333	-0.03998	-0.030535	-0.03762
20.8667	-0.03469	-0.026312	-0.0341
20.9	-0.02995	-0.023119	-0.02925
20.9333	-0.02663	-0.021346	-0.02698
20.9667	-0.02294	-0.020033	-0.02341
21	-0.01935	-0.01614	-0.01961
21.0333	-0.01839	-0.014707	-0.01855
21.0667	-0.01668	-0.012714	-0.01806
21.1	-0.01552	-0.008381	-0.01703
21.1333	-0.01473	-0.006568	-0.01603
21.1667	-0.01317	-0.006935	-0.01478
21.2	-0.01129	-0.006862	-0.01198
21.2333	-0.00835	-0.004479	-0.01015
21.2667	-0.00593	-0.003656	-0.0099
21.3	-0.00319	-0.002063	-0.00939
21.3333	2.23e-05	-0.00087	-0.0089
21.3667	0.000398	-0.001167	-0.00847
21.4	-0.000213	0.001826	-0.00775
21.4333	-0.00138	0.002119	-0.00833
21.4667	-0.00186	0.001972	-0.00911
21.5	-0.00239	0.001185	-0.00956
21.5333	-0.00138	0.000268	-0.00768
21.5667	-0.00112	3.1e-05	-0.00883
21.6	-0.00201	0.001304	-0.00998
21.6333	-0.00366	0.000147	-0.01051
21.6667	-0.00328	-0.00078	-0.00931
21.7	-0.00264	-0.003487	-0.00972
21.7333	-0.00209	-0.004334	-0.00919
21.7667	-0.00259	-0.001611	-0.00903
21.8	-0.00217	0.000502	-0.00822
21.8333	-0.00329	-0.000565	-0.00676
21.8667	-0.0017	0.001838	-0.00676
21.9	-0.00154	0.001951	-0.00694
21.9333	-0.00131	0.001634	-0.00655
21.9667	-0.00158	0.003457	-0.0062
22	-0.00218	0.00275	-0.00459
22.0333	-0.0018	0.001563	-0.00474
22.0667	-0.0028	4.6e-05	-0.00623
22.1	-0.00305	-0.000761	-0.00611
22.1333	-0.00101	-0.001838	-0.00423
22.1667	0.000777	-0.002135	-0.000854785
22.2	0.00169	-0.000852	0.000738884
22.2333	0.00148	-0.000289	0.000568552
22.2667	0.00167	0.001004	0.00094622
22.3	0.00167	0.002067	0.000689889
22.3333	0.00159	0.00035	0.000953557
22.3667	0.00216	0.000653	0.000788225
22.4	0.00217	0.001836	0.00208
22.4333	-0.000198	0.000269	0.00233
22.4667	-0.0019	-0.000568	0.00050323
22.5	-0.00152	0.001315	-2.61015e-05
22.5333	0.00119	0.002708	-0.000815433
22.5667	0.00163	0.002901	-0.000836765
22.6	0.000285	0.001614	-0.000383096
22.6333	0.000356	0.001467	-0.000971428
22.6667	0.000295	0.00211	-0.00091276
22.7	-0.000971	0.001843	0.000186853
22.7333	-0.00165	0.001796	0.00135
22.7667	-0.00191	0.001529	0.00157
22.8	-0.00117	-5.8e-05	-0.000301913
22.8333	-0.00111	-0.001605	-0.000213168
22.8667	-0.00159	-0.001042	0.000245577
22.9	-0.00209	-0.000959	0.000475322
22.9333	-0.00212	-0.000556	0.000198066
22.9667	-0.000546	-0.000213	-0.000894189
23	4.84e-05	-0.0002	-0.00167
23.0333	0.000261	-0.000507	-0.00256
23.0667	0.00149	0.001676	-0.00274
23.1	0.000579	0.008399	-0.00568
23.1333	-0.01549	0.004622	-0.02813
23.1667	-0.04617	-0.022145	-0.0619
23.2	-0.07997	-0.053582	-0.09501
23.2333	-0.1155	-0.086189	-0.13354
23.2667	-0.15208	-0.120556	-0.17174
23.3	-0.18213	-0.156163	-0.20514
23.3333	-0.19429	-0.17368	-0.21801
23.3667	-0.18771	-0.169537	-0.21357
23.4	-0.17708	-0.160974	-0.20161
23.4333	-0.16577	-0.150661	-0.18812
23.4667	-0.15282	-0.139068	-0.17028
23.5	-0.13809	-0.124315	-0.15305
23.5333	-0.12292	-0.109952	-0.13585
23.5667	-0.10891	-0.095679	-0.12039
23.6	-0.09677	-0.083766	-0.10527
23.6333	-0.08508	-0.073213	-0.09195
23.6667	-0.07527	-0.06414	-0.08062
23.7	-0.0658	-0.055557	-0.06897
23.7333	-0.05883	-0.048564	-0.0604
23.7667	-0.05375	-0.043731	-0.05263
23.8	-0.04797	-0.039848	-0.04594
23.8333	-0.04069	-0.035425	-0.04113
23.8667	-0.03357	-0.029622	-0.03645
23.9	-0.0274	-0.024949	-0.03164
23.9333	-0.02327	-0.021506	-0.02751
23.9667	-0.01999	-0.017813	-0.02336
24	-0.01653	-0.01361	-0.02023
24.0333	-0.01445	-0.011347	-0.01833
24.0667	-0.01319	-0.009434	-0.01457
24.1	-0.01189	-0.008721	-0.01338
24.1333	-0.01046	-0.008298	-0.01172
24.1667	-0.01043	-0.006205	-0.01005
24.2	-0.01058	-0.004812	-0.00863
24.2333	-0.00968	-0.002929	-0.00713
24.2667	-0.00784	-0.000946	-0.0076
24.3	-0.00663	0.000817	-0.00612
24.3333	-0.00381	0.00263	-0.00548
24.3667	-0.00356	0.002053	-0.00566
24.4	-0.00327	0.001426	-0.00688
24.4333	-0.00418	0.001209	-0.00557
24.4667	-0.00543	3.2e-05	-0.00392
24.5	-0.00542	-0.000855	-0.00287
24.5333	-0.00318	-0.001782	-0.0048
24.5667	-3.95e-05	5.1e-05	-0.00339
24.6	-0.00103	-0.000666	-0.00213
24.6333	-0.000964	-0.001363	-0.00164
24.6667	-0.00279	-0.00193	-0.000131673
24.7	-0.00326	-0.001677	-9.52914e-05
24.7333	-0.00259	0.000276	-0.00119
24.7667	-0.00225	-0.000301	-0.00108
24.8	-0.00217	-0.001458	-0.000510147
24.8333	-0.00186	-0.001275	-0.000356766
24.8667	-0.00109	-0.001352	2.76158e-05
24.9	0.000116	-0.001219	0.000150825
24.9333	0.000568	0.000134	-0.000751636
24.9667	0.00123	0.001237	-0.000407097
25	0.0016	0.0021	0.000203441
25.0333	0.00156	0.000243	-0.00101
25.0667	-8.21e-05	-0.000834	-0.00212
25.1	0.000533	-0.000361	-0.000713943
25.1333	0.00251	0.001962	-0.000930404
25.1667	0.00148	0.000815	-0.00247
25.2	0.00117	-0.000432	-0.00352
25.2333	0.00034	-0.002449	-0.00361
25.2667	-0.000523	-0.003766	-0.00214
25.3	-0.001	-0.001203	-0.00187
25.3333	0.000534	0.00106	-0.00154
25.3667	-0.000272	0.000883	0.000794366
25.4	-0.000128	2.6e-05	0.000393905
25.4333	0.00184	0.001979	-0.000608556
25.4667	0.00191	0.002292	-0.000451018
25.5	0.0018	0.001515	-0.000214479
25.5333	0.00132	-0.000192	-0.00105
25.5667	0.00161	0.000211	-0.00125
25.6	0.00247	0.002434	-0.000918863
25.6333	0.000844	0.000537	-0.000100972
25.6667	-0.000317	0.00086	-0.000194044
25.7	-0.000168	0.002333	-0.00182
25.7333	5.78e-05	-0.000894	-0.00267
25.7667	-0.000644	-0.001311	-0.0031
25.8	0.000212	-0.000358	-0.00254
25.8333	0.000921	-0.001455	-0.00204
25.8667	0.000773	-0.002932	-0.000566475
25.9	-0.000737	-0.004469	7.44535e-05
25.9333	-0.00194	-0.004606	-0.000258618
25.9667	-0.00131	-0.001943	0.00014531
26	-0.000856	0.00023	0.000914238
26.0333	-0.000186	0.000313	0.0015
26.0667	0.0011	0.002566	0.000983095
26.1	0.000682	0.005519	-0.000855977
26.1333	-0.01155	0.003082	-0.01837
26.1667	-0.04035	-0.022465	-0.0545
26.2	-0.07607	-0.054502	-0.09432
26.2333	-0.10864	-0.085589	-0.13421
26.2667	-0.14156	-0.117826	-0.17414
26.3	-0.17182	-0.155103	-0.20797
26.3333	-0.18875	-0.17691	-0.22304
26.3667	-0.18558	-0.173667	-0.22208
26.4	-0.17605	-0.165344	-0.21116
26.4333	-0.16341	-0.151061	-0.19335
26.4667	-0.14916	-0.135068	-0.17383
26.5	-0.13513	-0.120185	-0.15502
26.5333	-0.11956	-0.105872	-0.13654
26.5667	-0.10614	-0.094149	-0.12143
26.6	-0.09391	-0.082896	-0.10856
26.6333	-0.08366	-0.073223	-0.09561
26.6667	-0.07503	-0.06552	-0.08437
26.7	-0.06662	-0.057407	-0.07277
26.7333	-0.05854	-0.048604	-0.06285
26.7667	-0.05085	-0.042881	-0.05324
26.8	-0.04333	-0.037718	-0.04565
26.8333	-0.03511	-0.032805	-0.03947
26.8667	-0.03049	-0.027722	-0.0341
26.9	-0.02746	-0.023589	-0.03039
26.9333	-0.02451	-0.021416	-0.02782
26.9667	-0.02218	-0.019253	-0.02393
27	-0.01914	-0.01741	-0.0206
27.0333	-0.01509	-0.013437	-0.01758
27.0667	-0.01236	-0.009444	-0.01565
27.1	-0.01126	-0.008691	-0.01447
27.1333	-0.01118	-0.008158	-0.01368
27.1667	-0.01057	-0.006425	-0.01079
27.2	-0.01033	-0.004812	-0.00815
27.2333	-0.00863	-0.002649	-0.00888
27.2667	-0.00913	-0.004036	-0.00787
27.3	-0.00833	-0.004053	-0.00553
27.3333	-0.00788	-0.00292	-0.00597
27.3667	-0.00561	-0.003467	-0.00621
27.4	-0.00406	-0.002764	-0.00539
27.4333	-0.00367	-0.002331	-0.00417
27.4667	-0.00322	-0.002778	-0.00192
27.5	-0.00318	-0.003225	-0.00241
27.5333	-0.00293	-0.001812	-0.00424
27.5667	-0.00238	-0.001079	-0.0031
27.6	-0.00314	-0.003316	-0.00272
27.6333	-0.00361	-0.004313	-0.003
27.6667	-0.00153	-0.00329	-0.003
27.7	-5.22e-05	-0.003667	-0.00237
27.7333	-0.000356	-0.004314	-0.00214
27.7667	-0.00132	-0.003471	-0.00209
27.8	-0.00202	-0.001408	-0.00236
27.8333	-0.00185	-0.001755	-0.00247
27.8667	-0.000129	-0.002042	-0.00153
27.9	0.000627	-0.001939	-0.00195
27.9333	0.000833	-0.001206	-0.0012
27.9667	0.00134	-0.000133	-0.00149
28	-0.000161	-0.00025	-0.00153
28.0333	-0.00102	0.000113	-0.000245742
28.0667	-0.00152	-0.000404	-0.00012333
28.1	-0.000569	0.000649	-0.000850917
28.1333	0.000779	0.000552	-0.0022
28.1667	0.00107	0.000665	-0.00182
28.2	-0.000183	-0.000452	-0.00296
28.2333	-0.000653	-0.002149	-0.00284
28.2667	0.000487	-0.002356	-0.00204
28.3	0.00169	-0.002943	-0.00151
28.3333	0.00231	-0.00242	-0.000200029
28.3667	0.00152	-0.001367	-4.86169e-05
28.4	-0.00105	0.000296	-0.0012
28.4333	-0.00099	0.001049	-0.00134
28.4667	-0.000252	0.000952	-0.00346
28.5	1.15e-05	0.000745	-0.00478
28.5333	0.000225	0.001778	-0.00329
28.5667	0.000362	0.000881	-0.00223
28.6	0.000231	0.000664	-0.00268
28.6333	-0.00123	0.001947	-0.00314
28.6667	-0.000394	0.00206	-0.00193
28.7	0.000875	6.3e-05	-0.0018
28.7333	0.000927	-0.000424	-0.00162
28.7667	0.000381	7.9e-05	0.00103
28.8	-0.000485	-0.000378	0.000743636
28.8333	-0.00151	-0.000235	0.000593556
28.8667	-0.00246	0.002588	-0.000990524
28.9	-0.00111	0.002091	-0.00187
28.9333	-0.000295	0.000394	-0.00159
28.9667	0.00162	0.000217	3.23596e-06
29	0.0028	0.00031	0.000864156
29.0333	0.0023	0.000453	4.10758e-05
29.0667	0.00239	-0.000634	0.000146996
29.1	0.00205	-0.000381	-0.000538084
29.1333	-0.00961	-0.009748	-0.01701
29.1667	-0.04042	-0.039145	-0.05146
29.2	-0.07567	-0.070962	-0.08982
29.2333	-0.11056	-0.101849	-0.13024
29.2667	-0.14324	-0.132346	-0.1697
29.3	-0.17304	-0.163473	-0.20492
29.3333	-0.18886	-0.18196	-0.22148
29.3667	-0.18684	-0.176947	-0.2185
29.4	-0.18	-0.166384	-0.21009
29.4333	-0.1697	-0.152671	-0.19397
29.4667	-0.15594	-0.137308	-0.17571
29.5	-0.14171	-0.124155	-0.15695
29.5333	-0.12897	-0.110982	-0.1402
29.5667	-0.11578	-0.096379	-0.12496
29.6	-0.10296	-0.084146	-0.11165
29.6333	-0.09017	-0.072663	-0.0986
29.6667	-0.07935	-0.06381	-0.08454
29.7	-0.07069	-0.057487	-0.07319
29.7333	-0.06126	-0.050234	-0.06311
29.7667	-0.05257	-0.041671	-0.05522
29.8	-0.04517	-0.032878	-0.04848
29.8333	-0.03972	-0.028325	-0.04301
29.8667	-0.03563	-0.024902	-0.03733
29.9	-0.03017	-0.022209	-0.03118
29.9333	-0.02315	-0.018836	-0.02601
29.9667	-0.01767	-0.017003	-0.02297
30	-0.01549	-0.01582	-0.01926
30.0333	-0.0133	-0.014917	-0.01584
30.0667	-0.01168	-0.012914	-0.01329
30.1	-0.0114	-0.010791	-0.01141
30.1333	-0.01293	-0.011328	-0.01179
30.1667	-0.01173	-0.011575	-0.01124
30.2	-0.00996	-0.010722	-0.00987
30.2333	-0.008	-0.007239	-0.00978
30.2667	-0.00636	-0.004806	-0.00947
30.3	-0.00583	-0.001873	-0.0089
30.3333	-0.00466	-0.00132	-0.00633
30.3667	-0.00456	-0.002227	-0.00749
30.4	-0.00564	-0.003874	-0.00873
30.4333	-0.00561	-0.004091	-0.00829
30.4667	-0.00478	-0.003348	-0.00577
30.5	-0.00362	-0.002035	-0.0046
30.5333	-0.00235	-0.001182	-0.00504
30.5667	-0.00169	0.000821	-0.00568
30.6	-0.00153	0.001704	-0.00548
30.6333	-0.000845	0.000547	-0.00524
30.6667	0.000786	0.00061	-0.00479
30.7	0.00306	0.003103	-0.00478
30.7333	0.00314	0.002696	-0.00455
30.7667	0.0012	0.001249	-0.00415
30.8	0.00109	0.001372	-0.00337
30.8333	0.00146	0.001995	-0.00241
30.8667	0.0025	0.002878	-0.00268
30.9	0.0033	0.004291	-0.0025
30.9333	0.00165	0.002104	-0.00232
30.9667	7.98e-05	-0.001393	-0.00182
31	-0.00179	-0.00342	-0.00237
31.0333	-0.00334	-0.005827	-0.00197
31.0667	-0.00269	-0.006164	-0.00149
31.1	0.0016	-0.004641	-0.00205
31.1333	0.00248	-0.002338	-0.00232
31.1667	0.00022	-0.000615	-0.00087731
31.2	-0.000115	-0.000502	-0.000321549
31.2333	0.000392	-0.000199	-0.000162788
31.2667	-0.000705	-9.6e-05	-0.00137
31.3	-0.0016	0.000327	-0.000897266
31.3333	-0.00124	0.00072	-0.000737505
31.3667	-0.00161	0.000473	-0.000204744
31.4	-0.000158	0.001676	-0.000653982
31.4333	-0.000355	0.000529	-0.000528221
31.4667	-0.000519	0.001002	-0.000627815
31.5	0.000524	0.003275	4.53997e-05
31.5333	0.00153	0.003608	0.00162
31.5667	0.0014	0.002371	0.00153
31.6	-0.000458	-0.000726	-0.000231957
31.6333	-0.00152	-0.002193	-0.00148
31.6667	-0.00214	-0.00088	-0.00279
31.7	-0.00298	0.000983	-0.00143
31.7333	-0.00303	0.001446	0.0006449
31.7667	-0.00244	0.001249	0.000272115
31.8	-0.000894	0.002872	-0.000693671
31.8333	-9.67e-05	0.003595	5.45435e-05
31.8667	0.000732	0.002418	0.000212758
31.9	2.9e-05	0.000381	8.79722e-05
31.9333	-0.00146	-0.000636	-0.000418813
31.9667	-0.00334	-0.000593	-0.00112
32	-0.00282	-0.00018	-0.000449385
32.0333	-0.000375	-0.000787	0.00082183
32.0667	3.38e-05	-0.001094	0.000911044
32.1	-0.000255	0.003649	-0.000231742
32.1333	-0.01155	0.002612	-0.01649
32.1667	-0.04061	-0.019975	-0.04966
32.2	-0.0747	-0.049242	-0.08692
32.2333	-0.10799	-0.080049	-0.12692
32.2667	-0.14086	-0.110076	-0.16615
32.3	-0.17202	-0.143823	-0.19999
32.3333	-0.19021	-0.16388	-0.21585
32.3667	-0.18959	-0.162007	-0.21612
32.4	-0.18286	-0.153574	-0.20811
32.4333	-0.17231	-0.141591	-0.19346
32.4667	-0.15933	-0.128638	-0.17602
32.5	-0.1445	-0.115275	-0.15796
32.5333	-0.13155	-0.104552	-0.14108
32.5667	-0.11786	-0.092529	-0.1257
32.6	-0.10238	-0.080966	-0.11219
32.6333	-0.08971	-0.071293	-0.09955
32.6667	-0.0798	-0.06402	-0.08468
32.7	-0.07029	-0.055607	-0.07311
32.7333	-0.06179	-0.048014	-0.06373
32.7667	-0.05387	-0.041031	-0.05528
32.8	-0.04803	-0.036818	-0.04925
32.8333	-0.03997	-0.030875	-0.04361
32.8667	-0.03405	-0.027152	-0.03841
32.9	-0.02751	-0.023659	-0.03316
32.9333	-0.02393	-0.019836	-0.02829
32.9667	-0.02052	-0.017433	-0.02456
33	-0.01735	-0.01431	-0.02088
33.0333	-0.016	-0.012607	-0.01827
33.0667	-0.01594	-0.012134	-0.01635
33.1	-0.01323	-0.010691	-0.01567
33.1333	-0.01175	-0.009948	-0.01372
33.1667	-0.0105	-0.008715	-0.01168
33.2	-0.00942	-0.006522	-0.01019
33.2333	-0.00824	-0.004269	-0.00816
33.2667	-0.00807	-0.003926	-0.0073
33.3	-0.00722	-0.003083	-0.00678
33.3333	-0.00853	-0.0017	-0.00734
33.3667	-0.00857	-0.002257	-0.00788
33.4	-0.00668	-0.003704	-0.00647
33.4333	-0.0045	-0.002671	-0.00459
33.4667	-0.0022	-0.001158	-0.00367
33.5	-0.0017	-0.000265	-0.00399
33.5333	0.000142	0.001948	-0.00323
33.5667	0.00438	0.004381	-0.00313
33.6	0.00841	0.006704	-0.00122
33.6333	0.00851	0.007497	-0.000511365
33.6667	0.00471	0.00336	-0.000846646
33.7	-0.00186	-0.003367	-0.00177
33.7333	-0.00735	-0.006724	-0.00343
33.7667	-0.00829	-0.007661	-0.00468
33.8	-0.00682	-0.006958	-0.00422
33.8333	-0.0051	-0.006435	-0.00423
33.8667	-0.00362	-0.003312	-0.00531
33.9	-0.00327	-0.002319	-0.0048
33.9333	-0.00318	-0.002356	-0.00414
33.9667	-0.00311	-0.001493	-0.00286
34	-0.00366	-0.0018	-0.0039
34.0333	-0.00182	-0.002657	-0.00346
34.0667	0.000582	-0.001484	-0.00351
34.1	0.00155	-0.001061	-0.00285
34.1333	0.00063	-0.001418	-0.0028
34.1667	0.000146	-0.002185	-0.00152
34.2	0.000579	-0.001402	-0.00286
34.2333	0.00128	0.000491	-0.00146
34.2667	0.000641	0.001694	-0.000742999
34.3	0.000204	0.001237	-0.000825685
34.3333	-0.00103	0.00125	-0.000707371
34.3667	-0.00274	-0.000367	-0.000826058
34.4	-0.00286	-0.001524	-0.000386555
34.4333	-0.00228	-0.001121	-7.84661e-05
34.4667	-0.00165	-0.000638	0.000441622
34.5	-0.00107	-0.001705	0.000205711
34.5333	-0.000887	-0.002602	-0.00194
34.5667	-0.000404	-0.002009	-0.00176
34.6	-3.97e-06	-0.000236	-0.00267
34.6333	0.00168	0.000697	-0.00369
34.6667	0.00094	0.00091	-0.00212
34.7	0.000752	0.001513	-0.00103
34.7333	0.00103	0.002286	0.00034233
34.7667	0.000354	0.001099	0.00104
34.8	0.000969	-0.000668	-0.00128
34.8333	0.00309	-0.001165	-0.000566404
34.8667	0.00503	0.001378	0.00117
34.9	0.00359	0.001851	0.000918773
34.9333	0.00196	0.000494	-7.01389e-05
34.9667	0.000217	-0.000303	-0.00059405
35	-0.00111	-0.00176	0.000312038
35.0333	-0.00167	-0.002607	0.000775127
35.0667	-0.00312	-0.003514	0.00124
35.1	-0.0016	0.002099	-0.000167493
35.1333	-0.01233	-0.000308	-0.0149
35.1667	-0.03906	-0.024175	-0.04869
35.2	-0.07079	-0.053472	-0.08673
35.2333	-0.10564	-0.080259	-0.12501
35.2667	-0.13919	-0.106646	-0.16536
35.3	-0.17108	-0.138963	-0.20227
35.3333	-0.18951	-0.16077	-0.22113
35.3667	-0.1908	-0.161067	-0.22243
35.4	-0.18412	-0.152254	-0.21699
35.4333	-0.17317	-0.143091	-0.20277
35.4667	-0.15819	-0.130028	-0.18316
35.5	-0.1432	-0.116915	-0.16529
35.5333	-0.12633	-0.103512	-0.14844
35.5667	-0.11049	-0.091619	-0.13223
35.6	-0.09752	-0.079636	-0.11714
35.6333	-0.08699	-0.070883	-0.10291
35.6667	-0.07676	-0.06292	-0.09037
35.7	-0.066	-0.052657	-0.08009
35.7333	-0.05864	-0.045154	-0.06967
35.7667	-0.05176	-0.039291	-0.05993
35.8	-0.04546	-0.035858	-0.05212
35.8333	-0.04083	-0.032795	-0.04571
35.8667	-0.03565	-0.026962	-0.04044
35.9	-0.0286	-0.021639	-0.03437
35.9333	-0.02287	-0.017156	-0.02959
35.9667	-0.01936	-0.012503	-0.02614
36	-0.01824	-0.01197	-0.02235
36.0333	-0.01587	-0.009707	-0.01869
36.0667	-0.01235	-0.007394	-0.01644
36.1	-0.01148	-0.006621	-0.01573
36.1333	-0.01046	-0.007658	-0.01341
36.1667	-0.00905	-0.007725	-0.01117
36.2	-0.00719	-0.006782	-0.01319
36.2333	-0.006	-0.006249	-0.01468
36.2667	-0.00532	-0.006186	-0.01408
36.3	-0.00476	-0.005133	-0.01106
36.3333	-0.00491	-0.00535	-0.00685
36.3667	-0.00625	-0.006767	-0.0039
36.4	-0.00485	-0.003214	-0.00318
36.4333	-0.00425	-0.001521	-0.0026
36.4667	-0.00248	-0.000338	-0.00232
36.5	0.000429	0.002235	-0.00263
36.5333	0.00118	0.002038	-0.000909859
36.5667	0.00021	0.000501	0.000351569
36.6	0.00063	-0.000126	-0.00015249
36.6333	0.00114	-0.000593	-0.00245
36.6667	0.00102	-0.00061	-0.00303
36.7	0.000356	-0.001067	-0.00185
36.7333	0.000813	-0.001324	-0.00308
36.7667	0.00143	-0.002191	-0.00344
36.8	0.000973	-0.002638	-0.0039
36.8333	0.000788	-0.001605	-0.00313
36.8667	-0.000361	-0.001882	-0.00228
36.9	-0.0018	-0.000439	-0.00167
36.9333	-0.00195	0.002534	-0.00207
36.9667	-0.00141	0.003397	0.000674855
37	-0.00326	0.0023	0.00112
37.0333	-0.00371	0.000523	0.00118
37.0667	-0.00444	-0.001784	0.000958676
37.1	-0.00208	-0.001351	-0.000171383
37.1333	0.000267	0.000412	-0.000185443
37.1667	-0.000282	0.001295	0.00186
37.2	-0.000632	0.003438	0.00191
37.2333	-0.000408	0.004661	0.00287
37.2667	0.000575	0.003034	0.00436
37.3	0.000492	0.000497	0.00329
37.3333	0.000423	-0.00125	0.00161
37.3667	0.000176	-0.002367	-0.00035874
37.4	-0.000126	-0.003124	-0.00235
37.4333	-0.000154	-0.001651	-0.00208
37.4667	-0.000559	0.000972	-0.000728532
37.5	-0.00168	0.001215	-0.00144
37.5333	-0.000424	0.003198	-0.0033
37.5667	0.000197	0.003971	-0.00338
37.6	0.000286	0.001724	-0.00375
37.6333	-0.00099	-0.002433	-0.00203
37.6667	-0.0017	-0.0051	-0.000688115
37.7	-0.002	-0.004737	-0.000620046
37.7333	-0.0013	-0.002984	-0.000866976
37.7667	0.000511	-0.000391	-0.00119
37.8	0.00127	-0.000828	-0.00346
37.8333	0.00146	0.000495	-0.0038
37.8667	0.00103	0.000208	-0.00314
37.9	-0.00149	-0.001169	-0.000882629
37.9333	-0.00353	-0.003116	-0.00020556
37.9667	-0.0031	-0.002603	-6.24904e-05
38	-0.0018	-0.00181	-0.00112
38.0333	-0.00103	-0.002847	-0.000901096
38.0667	-0.00125	-0.002544	-0.000788448
38.1	0.000133	0.004149	-0.000605799
38.1333	-0.00848	0.005982	-0.01524
38.1667	-0.03784	-0.016805	-0.04561
38.2	-0.0718	-0.046832	-0.08161
38.2333	-0.10643	-0.077779	-0.11978
38.2667	-0.13929	-0.108136	-0.1592
38.3	-0.17039	-0.143773	-0.19691
38.3333	-0.18874	-0.16779	-0.2173
38.3667	-0.18777	-0.167367	-0.22004
38.4	-0.18023	-0.160364	-0.215
38.4333	-0.16894	-0.148511	-0.20263
38.4667	-0.15477	-0.135528	-0.18596
38.5	-0.14092	-0.122045	-0.16798
38.5333	-0.12621	-0.108062	-0.15094
38.5667	-0.11348	-0.096439	-0.13517
38.6	-0.1002	-0.085256	-0.1206
38.6333	-0.08757	-0.074233	-0.10682
38.6667	-0.07775	-0.06504	-0.09292
38.7	-0.06787	-0.055407	-0.07986
38.7333	-0.05915	-0.047334	-0.06766
38.7667	-0.05119	-0.042041	-0.0591
38.8	-0.04386	-0.034588	-0.05154
38.8333	-0.03626	-0.027685	-0.04498
38.8667	-0.03164	-0.026442	-0.03755
38.9	-0.02869	-0.022799	-0.03251
38.9333	-0.02586	-0.019606	-0.02708
38.9667	-0.02107	-0.014923	-0.02178
39	-0.0181	-0.01306	-0.01706
39.0333	-0.0157	-0.011847	-0.01647
39.0667	-0.01407	-0.010844	-0.01616
39.1	-0.01131	-0.008651	-0.01564
39.1333	-0.00949	-0.006938	-0.01378
39.1667	-0.00755	-0.006215	-0.01074
39.2	-0.00681	-0.005672	-0.01011
39.2333	-0.00466	-0.004429	-0.00921
39.2667	-0.00482	-0.004386	-0.00981
39.3	-0.00555	-0.005533	-0.00884
39.3333	-0.00635	-0.00466	-0.00709
39.3667	-0.00514	-0.004077	-0.00658
39.4	-0.00398	-0.002784	-0.00533
39.4333	-0.00246	-0.000801	-0.00404
39.4667	-0.00193	-0.000208	-0.0029
39.5	-0.00107	-0.000505	-0.00202
39.5333	-0.00191	-0.002032	-0.0019
39.5667	-0.00246	-0.002549	-0.00059103
39.6	-0.00179	-0.003336	0.00164
39.6333	-0.000241	-0.000913	0.00222
39.6667	-3.78e-05	-0.0011	-0.000487724
39.7	-0.00181	-0.000577	-0.00318
39.7333	-0.00148	-0.000624	-0.00372
39.7667	-0.00158	-0.000961	-0.00545
39.8	-0.000883	8.2e-05	-0.00762
39.8333	-0.00122	-0.000655	-0.00598
39.8667	-0.0013	-0.002072	-0.00449
39.9	-0.00257	-0.003059	-0.00371
39.9333	-0.00174	-0.002236	-0.00417
39.9667	-0.000793	-0.000833	-0.00431
40	-0.00196	-0.00207	-0.004
40.0333	-0.00302	-0.004917	-0.00166
40.0667	-0.00166	-0.005164	-0.00189
40.1	-0.00187	-0.004331	-0.00157
40.1333	-0.00184	-0.001768	-0.00112
40.1667	-0.000792	0.001115	-0.00128
40.2	0.0015	0.001368	-0.00156
40.2333	0.00263	0.002041	-0.00124
40.2667	0.00206	0.000904	-0.00103
40.3	0.00146	-0.000263	-0.0016
40.3333	0.00172	0.00078	-0.00169
40.3667	0.00199	0.001373	-0.000957486
40.4	0.00152	0.000206	-0.00134
40.4333	0.00111	-0.000851	-0.00102
40.4667	0.000593	-0.000258	-0.000962829
40.5	8.56e-05	-0.001495	-0.00221
40.5333	0.00122	-0.000712	-0.00168
40.5667	0.00272	0.000141	-0.00182
40.6	0.00246	0.001864	-0.00369
40.6333	0.00233	0.001147	-0.003
40.6667	0.00201	0.00032	-0.000595514
40.7	0.00177	0.000283	0.00314
40.7333	0.00331	-0.000304	0.00421
40.7667	0.00236	-0.002861	0.00398
40.8	0.00229	-0.000998	0.00344
40.8333	0.00164	-0.000535	0.00244
40.8667	0.000484	-6.2e-05	0.00201
40.9	0.000532	0.001471	-6.13139e-05
40.9333	0.000309	0.001674	-0.00107
40.9667	0.000879	0.000637	0.000351604
41	0.0011	-0.00087	-0.00114
41.0333	0.00123	-0.002917	-0.00137
41.0667	-0.000338	-0.004304	-0.000875789
41.1	0.000431	0.002349	-0.00121
41.1333	-0.00844	0.003752	-0.01273
41.1667	-0.03542	-0.016195	-0.04278
41.2	-0.06595	-0.043372	-0.07653
41.2333	-0.0988	-0.074199	-0.11378
41.2667	-0.13263	-0.106136	-0.1526
41.3	-0.16524	-0.140753	-0.18924
41.3333	-0.18493	-0.16298	-0.21165
41.3667	-0.18591	-0.165047	-0.21872
41.4	-0.1805	-0.159314	-0.21528
41.4333	-0.17196	-0.148271	-0.20397
41.4667	-0.1597	-0.135588	-0.18712
41.5	-0.1447	-0.122475	-0.16903
41.5333	-0.12889	-0.111012	-0.15101
41.5667	-0.11452	-0.099589	-0.13401
41.6	-0.10273	-0.088436	-0.11865
41.6333	-0.09133	-0.078323	-0.10515
41.6667	-0.08038	-0.06856	-0.0921
41.7	-0.07115	-0.058957	-0.07922
41.7333	-0.0627	-0.050484	-0.06929
41.7667	-0.05516	-0.043891	-0.06006
41.8	-0.04714	-0.038888	-0.05123
41.8333	-0.03859	-0.032435	-0.04545
41.8667	-0.03347	-0.028972	-0.03846
41.9	-0.03063	-0.026219	-0.03343
41.9333	-0.02742	-0.022846	-0.02901
41.9667	-0.02363	-0.018633	-0.02467
42	-0.02025	-0.01574	-0.02086
42.0333	-0.01798	-0.012927	-0.01867
42.0667	-0.01641	-0.010404	-0.01653
42.1	-0.01341	-0.009451	-0.01527
42.1333	-0.01107	-0.009418	-0.01455
42.1667	-0.01052	-0.009085	-0.01284
42.2	-0.00844	-0.005162	-0.0117
42.2333	-0.00794	-0.005949	-0.01067
42.2667	-0.0063	-0.007016	-0.01017
42.3	-0.00465	-0.006073	-0.00932
42.3333	-0.0032	-0.00388	-0.00877
42.3667	-0.00212	-0.001307	-0.00732
42.4	-0.00291	-0.000614	-0.00706
42.4333	-0.00278	-0.000851	-0.00693
42.4667	-0.00139	2.2e-05	-0.00605
42.5	-0.000346	-0.000625	-0.00644
42.5333	-4.57e-05	-0.003002	-0.0054
42.5667	-0.000768	-0.003579	-0.00333
42.6	0.000205	-0.001476	-0.00313
42.6333	0.000947	0.000667	-0.00466
42.6667	-0.000379	0.00154	-0.00327
42.7	-0.00114	0.001663	-0.00228
42.7333	-0.00152	0.001506	-0.00181
42.7667	-0.000615	0.000929	-0.00164
42.8	0.000432	0.000632	-0.00216
42.8333	0.000339	-0.000165	-0.00328
42.8667	-0.000981	-0.001982	-0.00363
42.9	0.000519	-0.000259	-0.00366
42.9333	0.00119	0.000654	-0.00203
42.9667	0.000556	0.000427	-0.00168
43	0.00156	0.00087	-0.00261
43.0333	0.00176	0.001303	-0.00274
43.0667	0.00177	0.001696	-0.00375
43.1	0.00182	0.001869	-0.00363
43.1333	0.00147	0.002672	-0.00349
43.1667	0.00159	0.001735	-0.00263
43.2	0.00114	0.001438	-0.00123
43.2333	7.54e-05	0.000871	3.8825e-05
43.2667	-0.00157	-0.000136	0.00027189
43.3	-0.00236	-0.001513	-0.000337044
43.3333	-0.00417	-0.0033	-0.000608979
43.3667	-0.00379	-0.004417	-0.00165
43.4	-0.00412	-0.004164	-0.000827849
43.4333	-0.00343	-0.005201	-0.00234
43.4667	-0.00177	-0.005298	-0.00357
43.5	-0.00156	-0.006075	-0.000485653
43.5333	-0.00161	-0.003872	0.000667413
43.5667	-0.0013	-0.002489	0.000657478
43.6	0.000556	-0.003376	0.000449543
43.6333	0.00225	-0.003073	-0.000216392
43.6667	0.002	-0.00192	-0.000333326
43.7	0.000829	3.3e-05	0.000434739
43.7333	0.000157	-0.000804	-0.00117
43.7667	-0.000768	-0.000281	-0.00208
43.8	-0.0017	-0.000488	-0.000132065
43.8333	-0.00228	-0.000565	-0.000184
43.8667	-0.000179	-0.001802	6.79817e-05
43.9	0.00384	-0.000659	-1.97512e-05
43.9333	0.00455	4e-06	0.000347516
43.9667	0.00419	0.000947	0.000473783
44	0.00446	-0.00033	0.00011205
44.0333	0.00443	-0.000987	0.000157317
44.0667	0.00272	-0.002124	0.00119
44.1	0.000215	0.001349	0.000987852
44.1333	-0.01012	-0.000368	-0.01183
44.1667	-0.03743	-0.019015	-0.04091
44.2	-0.06964	-0.045132	-0.0751
44.2333	-0.10082	-0.073729	-0.11454
44.2667	-0.13114	-0.103026	-0.15357
44.3	-0.16232	-0.138443	-0.19134
44.3333	-0.18222	-0.16234	-0.21351
44.3667	-0.18373	-0.164577	-0.22131
44.4	-0.17919	-0.159614	-0.21778
44.4333	-0.1704	-0.151111	-0.20665
44.4667	-0.15871	-0.140468	-0.19115
44.5	-0.14438	-0.126775	-0.17367
44.5333	-0.13101	-0.113382	-0.15677
44.5667	-0.11647	-0.098809	-0.13875
44.6	-0.10261	-0.086666	-0.12267
44.6333	-0.09063	-0.077293	-0.10881
44.6667	-0.08094	-0.0672	-0.09625
44.7	-0.07281	-0.059367	-0.08414
44.7333	-0.06413	-0.054724	-0.07316
44.7667	-0.05548	-0.048841	-0.06288
44.8	-0.04795	-0.041328	-0.05458
44.8333	-0.04179	-0.033565	-0.04831
44.8667	-0.03637	-0.027352	-0.04175
44.9	-0.02904	-0.023259	-0.03538
44.9333	-0.0245	-0.020276	-0.0305
44.9667	-0.02186	-0.018013	-0.02582
45	-0.01927	-0.01453	-0.02274
45.0333	-0.01669	-0.010847	-0.0203
45.0667	-0.01369	-0.008694	-0.01763
45.1	-0.01042	-0.011861	-0.01381
45.1333	-0.00908	-0.014478	-0.01207
45.1667	-0.00693	-0.012715	-0.01287
45.2	-0.00556	-0.008192	-0.0127
45.2333	-0.0062	-0.003429	-0.01114
45.2667	-0.00593	1.4e-05	-0.00872
45.3	-0.0054	-0.000673	-0.00541
45.3333	-0.00509	-0.00083	-0.00453
45.3667	-0.00392	0.000553	-0.00531
45.4	-0.00358	0.002646	-0.00718
45.4333	-0.00563	0.001919	-0.00642
45.4667	-0.00534	0.001632	-0.00497
45.5	-0.00449	0.000175	-0.00367
45.5333	-0.00484	0.000158	-0.00489
45.5667	-0.00532	0.001091	-0.00525
45.6	-0.00518	0.001304	-0.00508
45.6333	-0.00372	0.001077	-0.00441
45.6667	-0.00333	-0.00069	-0.00321
45.7	-0.00269	-0.001617	-0.0018
45.7333	-0.00119	-0.002254	-0.00262
45.7667	0.000152	-0.001841	-0.0011
45.8	0.00207	-0.000968	-0.000589816
45.8333	0.00406	0.000305	-0.00144
45.8667	0.00536	0.000878	-0.00153
45.9	0.00502	0.001861	-0.00144
45.9333	0.003	0.000464	-0.00063569
45.9667	0.00202	-0.001683	-0.00119
46	0.000669	-0.00243	-0.00288
46.0333	-8.56e-05	-0.002157	-0.00443
46.0667	-0.000282	-0.002174	-0.00507
46.1	-7.42e-05	-0.000161	-0.00477
46.1333	0.000709	0.000332	-0.0041
46.1667	0.000925	0.000255	-0.00226
46.2	0.000534	0.000318	-0.000350619
46.2333	0.000507	0.000351	-0.00067269
46.2667	0.000469	0.001434	-0.000227761
46.3	-0.00121	0.000987	0.000261168
46.3333	-0.00153	-0.00071	-0.00111
46.3667	-0.00182	-0.000407	-0.00143
46.4	-0.000233	0.000346	-0.00216
46.4333	0.000599	-2.1e-05	-0.00338
46.4667	0.000568	0.000102	-0.00286
46.5	0.00126	0.001515	-0.000385256
46.5333	0.00119	0.003168	0.000754673
46.5667	0.00117	0.003901	-0.00157
46.6	-5.37e-06	0.002724	-0.00126
46.6333	-0.000582	0.001897	-0.000650539
46.6667	-3.27e-05	0.00031	-0.00176
46.7	9.76e-05	-0.001517	-0.00113
46.7333	-0.00126	-0.002744	0.000894249
46.7667	-0.00113	-0.003781	0.00123
46.8	-0.00183	-0.005028	0.00111
46.8333	-0.00144	-0.003125	0.000343341
46.8667	-0.0011	-0.000582	0.00048048
46.9	-0.00212	-0.000709	0.00183
46.9333	-0.00195	-0.000636	0.00259
46.9667	-0.00143	0.001147	0.000421898
47	-0.00252	-0.00013	-0.00104
47.0333	0.000145	-0.000767	-0.00242
47.0667	0.00223	0.000526	-0.0023
47.1	0.00358	0.005789	-0.00275
47.1333	-0.00569	0.005462	-0.0127
47.1667	-0.0313	-0.018505	-0.03773
47.2	-0.06124	-0.045514	-0.06932
47.2333	-0.09189	-0.073683	-0.10462
47.2667	-0.12396	-0.103912	-0.14398
47.3	-0.15568	-0.137721	-0.18129
47.3333	-0.17624	-0.16177	-0.20711
47.3667	-0.1792	-0.166229	-0.21621
47.4	-0.17541	-0.163638	-0.21323
47.4333	-0.16653	-0.154657	-0.20048
47.4667	-0.15379	-0.142136	-0.18495
47.5	-0.13959	-0.128505	-0.16965
47.5333	-0.1246	-0.114794	-0.15413
47.5667	-0.11094	-0.100943	-0.13871
47.6	-0.1	-0.089522	-0.12299
47.6333	-0.09011	-0.079861	-0.10902
47.6667	-0.07857	-0.07069	-0.09541
47.7	-0.06844	-0.062959	-0.08165
47.7333	-0.06094	-0.055748	-0.07224
47.7667	-0.05346	-0.047577	-0.06324
47.8	-0.04553	-0.040256	-0.05584
47.8333	-0.03889	-0.033765	-0.04788
47.8667	-0.03525	-0.029814	-0.04265
47.9	-0.03209	-0.028113	-0.03793
47.9333	-0.02677	-0.026222	-0.03126
47.9667	-0.02206	-0.023691	-0.02677
48	-0.01914	-0.01954	-0.0225
48.0333	-0.0165	-0.017089	-0.0216
48.0667	-0.01331	-0.015408	-0.01978
48.1	-0.01321	-0.014047	-0.01683
48.1333	-0.01167	-0.011786	-0.01417
48.1667	-0.00956	-0.011045	-0.0124
48.2	-0.00658	-0.009724	-0.00994
48.2333	-0.00621	-0.008413	-0.00879
48.2667	-0.007	-0.008132	-0.00723
48.3	-0.00661	-0.006891	-0.00599
48.3333	-0.00646	-0.00683	-0.00476
48.3667	-0.00505	-0.005249	-0.00552
48.4	-0.00409	-0.002588	-0.00612
48.4333	-0.0029	-0.002047	-0.00583
48.4667	-0.00304	-0.003276	-0.00557
48.5	-0.00316	-0.004045	-0.00527
48.5333	-0.00226	-0.004534	-0.00562
48.5667	-0.000599	-0.004443	-0.00613
48.6	-0.00192	-0.005722	-0.00505
48.6333	-0.00283	-0.005491	-0.00475
48.6667	-0.00416	-0.0051	-0.0059
48.7	-0.00343	-0.005839	-0.00579
48.7333	0.000172	-0.002708	-0.00569
48.7667	0.00473	0.001033	-0.00424
48.8	0.00713	0.002974	-0.00316
48.8333	0.00591	0.004895	-0.00133
48.8667	0.00243	0.003776	-0.00144
48.9	-0.000356	0.000497	-0.0005658
48.9333	-0.00283	-0.002282	0.000380371
48.9667	-0.00306	-0.004091	0.00102
49	-0.00117	-0.00266	0.000828958
49.0333	-0.00121	-0.001119	-0.000630992
49.0667	-0.000796	-0.001088	-0.0016
49.1	0.000626	-0.001737	-0.000467891
49.1333	0.000989	-0.001556	0.000697159
49.1667	0.00184	-0.000805	0.00053421
49.2	0.000532	-0.003334	-2.67396e-05
49.2333	-0.00311	-0.006523	0.000197311
49.2667	-0.0052	-0.009612	-0.000313639
49.3	-0.00442	-0.008981	-0.000694588
49.3333	-0.00305	-0.00698	-0.000374538
49.3667	-0.00383	-0.007609	-0.000336487
49.4	-0.00288	-0.006168	-0.00207
49.4333	-0.00108	-0.002887	-0.00294
49.4667	-6.32e-05	-0.001736	-0.00215
49.5	0.000171	-0.002205	-0.00217
49.5333	-0.000626	-0.002184	-0.00173
49.5667	0.000187	-0.001093	0.000169816
49.6	0.00169	0.000968	0.000425866
49.6333	0.00318	0.002559	0.000164917
49.6667	0.00485	0.0039	-0.000421033
49.7	0.00248	0.001751	-0.000606982
49.7333	0.000831	-0.002158	-0.00108
49.7667	0.00143	-0.003357	-0.000505732
49.8	0.00134	-0.003236	-0.0011
49.8333	0.00133	-0.001785	-0.00229
49.8667	0.000614	-0.003064	-0.00203
49.9	-0.000605	-0.003853	-0.00104
49.9333	-0.000719	-0.003882	-0.00107
49.9667	-0.0018	-0.004691	-0.00189
50	-0.00261	-0.00512	-0.00274
50.0333	-0.00205	-0.005779	-0.00192
50.0667	-0.000894	-0.004608	-0.000452116
50.1	0.000461	0.001453	0.00224
50.1333	-0.00706	0.002174	-0.00568
50.1667	-0.03164	-0.019145	-0.02984
50.2	-0.06147	-0.047104	-0.06214
50.2333	-0.09318	-0.076653	-0.09878
50.2667	-0.12457	-0.105862	-0.13667
50.3	-0.15659	-0.137611	-0.17299
50.3333	-0.17772	-0.16385	-0.1984
50.3667	-0.1832	-0.170349	-0.21007
50.4	-0.18179	-0.167648	-0.21092
50.4333	-0.1734	-0.159867	-0.20393
50.4667	-0.16019	-0.149916	-0.19114
50.5	-0.14487	-0.134595	-0.17467
50.5333	-0.12958	-0.118024	-0.15666
50.5667	-0.1171	-0.106453	-0.14001
50.6	-0.10654	-0.096022	-0.12342
50.6333	-0.09499	-0.085931	-0.10958
50.6667	-0.08281	-0.0748	-0.097
50.7	-0.07243	-0.065139	-0.08492
50.7333	-0.06311	-0.058188	-0.07331
50.7667	-0.05313	-0.049597	-0.06443
50.8	-0.04526	-0.042566	-0.05453
50.8333	-0.04009	-0.037525	-0.04706
50.8667	-0.0348	-0.032034	-0.04111
50.9	-0.03092	-0.029553	-0.03567
50.9333	-0.02734	-0.027242	-0.03102
50.9667	-0.02297	-0.023391	-0.02603
51	-0.01954	-0.02059	-0.02113
51.0333	-0.01726	-0.018489	-0.01878
51.0667	-0.01625	-0.016768	-0.01793
51.1	-0.0146	-0.016267	-0.01742
51.1333	-0.01165	-0.013196	-0.01568
51.1667	-0.00892	-0.011685	-0.01499
51.2	-0.00671	-0.011254	-0.01273
51.2333	-0.00477	-0.007773	-0.01089
51.2667	-0.00439	-0.005362	-0.01048
51.3	-0.0043	-0.005161	-0.01096
51.3333	-0.00444	-0.00301	-0.00955
51.3667	-0.00521	-0.004619	-0.00772
51.4	-0.00354	-0.004618	-0.00599
51.4333	-0.00198	-0.005657	-0.00547
51.4667	0.000769	-0.005056	-0.00586
51.5	0.00101	-0.005465	-0.00641
51.5333	0.00199	-0.005004	-0.00755
51.5667	0.00207	-0.003413	-0.00727
51.6	0.000803	-0.003892	-0.00568
51.6333	0.000875	-0.004901	-0.00395
51.6667	0.000644	-0.00321	-0.0035
51.7	-0.000408	-0.004279	-0.00352
51.7333	-0.000303	-0.003778	-0.00323
51.7667	0.000162	-0.003717	-0.00327
51.8	0.00139	-0.002746	-0.00364
51.8333	0.00128	-0.002505	-0.00381
51.8667	0.000569	-0.002534	-0.000932004
51.9	-0.000127	-0.002843	-0.000192132
51.9333	-0.000352	-0.003092	-0.00131
51.9667	0.000254	-0.002711	-0.000838311
52	0.00101	-0.00275	0.00152
52.0333	0.00183	-0.001799	0.0014
52.0667	0.00308	-0.001318	0.0016
52.1	0.00308	-0.001977	0.00203
52.1333	0.00305	-0.000796	0.000180809
52.1667	0.00399	0.001275	-0.0031
52.2	0.00507	0.003386	-0.00482
52.2333	0.00498	0.001397	-0.00251
52.2667	0.00416	1.8e-05	-0.000705495
52.3	0.00395	-5.1e-05	0.00159
52.3333	0.00449	0.00047	0.00114
52.3667	0.00486	0.001431	0.000419777
52.4	0.00248	0.002552	-0.00145
52.4333	0.000888	0.001883	-0.00187
52.4667	7.14e-05	0.000394	-0.00293
52.5	-0.000327	-0.002925	-0.00352
52.5333	-0.000813	-0.002844	-0.00194
52.5667	-0.0023	-0.004143	6.13203e-05
52.6	-0.00431	-0.006212	0.00128
52.6333	-0.00642	-0.008681	0.00242
52.6667	-0.00454	-0.0089	0.00345
52.7	-0.0032	-0.007439	0.00392
52.7333	-0.00339	-0.006388	0.00236
52.7667	-0.00304	-0.005237	0.0014
52.8	-0.00224	-0.004676	0.00119
52.8333	-0.00126	-0.004735	0.000925349
52.8667	3.8e-05	-0.003224	2.69552e-06
52.9	0.00136	-0.002693	-0.00117
52.9333	0.00279	-0.001912	-0.00156
52.9667	0.00386	-0.002731	-0.0016
53	0.00398	-0.00224	-0.00209
53.0333	0.00299	-0.002639	-0.00277
53.0667	0.00187	-0.003258	-0.00224
53.1	0.00078	0.000513	-0.00105
53.1333	-0.00645	0.000174	-0.0088
53.1667	-0.03019	-0.019075	-0.03181
53.2	-0.05996	-0.045184	-0.06197
53.2333	-0.09088	-0.071453	-0.09457
53.2667	-0.12216	-0.099692	-0.12984
53.3	-0.15315	-0.133041	-0.16411
53.3333	-0.17398	-0.16023	-0.19126
53.3667	-0.18221	-0.165349	-0.20484
53.4	-0.18094	-0.161008	-0.20898
53.4333	-0.17427	-0.155067	-0.20434
53.4667	-0.16182	-0.144046	-0.19236
53.5	-0.14682	-0.130365	-0.17738
53.5333	-0.13221	-0.119804	-0.16025
53.5667	-0.11945	-0.108943	-0.14177
53.6	-0.10668	-0.096872	-0.12719
53.6333	-0.09455	-0.085541	-0.11281
53.6667	-0.08262	-0.07443	-0.09954
53.7	-0.07188	-0.065109	-0.08794
53.7333	-0.06154	-0.055918	-0.07578
53.7667	-0.05217	-0.047617	-0.06654
53.8	-0.04509	-0.041236	-0.05841
53.8333	-0.04117	-0.036635	-0.05181
53.8667	-0.0371	-0.035794	-0.0448
53.9	-0.03366	-0.034903	-0.03935
53.9333	-0.02824	-0.030242	-0.03439
53.9667	-0.02324	-0.024131	-0.02908
54	-0.02002	-0.01921	-0.02421
54.0333	-0.01815	-0.016489	-0.022
54.0667	-0.01491	-0.013958	-0.01885
54.1	-0.01137	-0.012047	-0.01683
54.1333	-0.01051	-0.010476	-0.01578
54.1667	-0.00916	-0.008625	-0.01355
54.2	-0.00826	-0.007804	-0.01136
54.2333	-0.00668	-0.008833	-0.0103
54.2667	-0.00639	-0.009912	-0.00928
54.3	-0.00703	-0.009781	-0.00781
54.3333	-0.00777	-0.00894	-0.0063
54.3667	-0.00499	-0.008959	-0.00604
54.4	-0.00201	-0.008058	-0.00783
54.4333	-0.00126	-0.007187	-0.00732
54.4667	-0.00252	-0.005906	-0.00519
54.5	-0.00141	-0.004805	-0.00611
54.5333	-0.000473	-0.004464	-0.00446
54.5667	3.13e-05	-0.003323	-0.00319
54.6	0.000183	-0.003202	-0.00233
54.6333	-0.00038	-0.002681	-0.00334
54.6667	-0.00258	-0.00312	-0.00405
54.7	-0.00279	-0.001219	-0.00437
54.7333	-0.00155	-0.001888	-0.00314
54.7667	0.000266	-0.002107	-0.0024
54.8	0.00113	-0.001416	-0.00325
54.8333	0.00129	-7.5e-05	-0.00426
54.8667	0.00164	-0.000704	-0.00395
54.9	0.00121	-0.000923	-0.00282
54.9333	2.39e-05	-0.001922	-0.00264
54.9667	0.000326	-7.1e-05	-0.00178
55	-0.00106	-0.00156	-0.00221
55.0333	-0.000778	-0.001989	-0.00222
55.0667	0.00127	-0.000638	-0.00154
55.1	0.00139	-4.7e-05	-0.00199
55.1333	0.00222	0.000644	-0.00289
55.1667	0.00285	0.001445	-0.00278
55.2	0.00251	0.000516	-0.00253
55.2333	0.00206	-0.000943	-0.00258
55.2667	0.00306	-0.001962	-0.00257
55.3	0.00184	-0.002871	-0.00193
55.3333	0.00042	-0.00415	-0.00309
55.3667	0.00074	-0.001899	-0.00292
55.4	0.00125	-0.001398	-0.00138
55.4333	0.00131	-0.001437	-0.000302029
55.4667	0.000507	-0.001516	-0.00131
55.5	8.92e-05	-0.002985	-0.000893128
55.5333	-0.00115	-0.005174	-0.000121677
55.5667	-0.00142	-0.005623	-0.000548373
55.6	-0.000467	-0.004432	-0.000482236
55.6333	-0.000875	-0.003961	0.000132901
55.6667	0.00042	-0.00335	0.000743038
55.7	0.00312	-0.000789	0.000607176
55.7333	0.0029	-0.002028	0.00123
55.7667	0.0017	-0.001997	0.00080745
55.8	0.00176	-0.001096	0.000766587
55.8333	0.00126	-0.000945	0.000142724
55.8667	0.00149	-0.001164	0.00102
55.9	0.00261	-0.000523	0.00219
55.9333	0.00286	-0.000422	0.00177
55.9667	0.0022	-0.000431	0.000921273
56	0.00031	-0.00176	0.00067841
56.0333	-0.00102	-0.002729	-0.000496453
56.0667	-0.0013	-0.001908	-0.000548316
56.1	-0.00106	0.001733	0.000405821
56.1333	-0.00847	0.001504	-0.00628
56.1667	-0.02898	-0.017325	-0.02654
56.2	-0.0556	-0.041934	-0.05284
56.2333	-0.0847	-0.069573	-0.08454
56.2667	-0.11302	-0.097842	-0.11845
56.3	-0.1464	-0.131531	-0.15247
56.3333	-0.17141	-0.1577	-0.1791
56.3667	-0.18012	-0.165819	-0.19666
56.4	-0.17899	-0.166518	-0.20499
56.4333	-0.17248	-0.161927	-0.20274
56.4667	-0.16244	-0.152976	-0.19318
56.5	-0.14856	-0.138815	-0.18016
56.5333	-0.13524	-0.123734	-0.16526
56.5667	-0.12164	-0.110293	-0.15067
56.6	-0.10888	-0.098082	-0.13535
56.6333	-0.0963	-0.087291	-0.12016
56.6667	-0.08548	-0.07812	-0.10593
56.7	-0.07482	-0.068429	-0.09295
56.7333	-0.06575	-0.059458	-0.08102
56.7667	-0.05766	-0.052287	-0.07199
56.8	-0.04931	-0.047046	-0.06438
56.8333	-0.04274	-0.040275	-0.05676
56.8667	-0.03661	-0.033864	-0.04815
56.9	-0.03331	-0.031533	-0.04112
56.9333	-0.03042	-0.028492	-0.03253
56.9667	-0.02668	-0.026011	-0.02616
57	-0.02254	-0.02342	-0.0241
57.0333	-0.01904	-0.020209	-0.02083
57.0667	-0.01717	-0.017158	-0.02087
57.1	-0.01572	-0.014877	-0.02202
57.1333	-0.01357	-0.013726	-0.02027
57.1667	-0.01099	-0.011905	-0.01433
57.2	-0.00989	-0.009764	-0.00901
57.2333	-0.01007	-0.007303	-0.00869
57.2667	-0.00821	-0.005862	-0.00702
57.3	-0.00733	-0.006391	-0.00685
57.3333	-0.00632	-0.00583	-0.00715
57.3667	-0.00598	-0.005659	-0.00672
57.4	-0.00562	-0.005958	-0.00722
57.4333	-0.00443	-0.005667	-0.00799
57.4667	-0.00264	-0.005366	-0.0065
57.5	-0.00231	-0.004005	-0.00523
57.5333	-0.00297	-0.004434	-0.00443
57.5667	-0.00179	-0.003673	-0.00555
57.6	0.000133	-0.003232	-0.00495
57.6333	0.000803	-0.003591	-0.00455
57.6667	0.00148	-0.00265	-0.00407
57.7	0.000516	-0.003329	-0.00441
57.7333	-0.000996	-0.003968	-0.00387
57.7667	-0.000771	-0.003597	-0.00308
57.8	0.000663	-0.002016	-0.00246
57.8333	-7.38e-06	-0.003295	-0.00243
57.8667	-0.00145	-0.004934	-0.000668538
57.9	-0.00204	-0.005723	0.00044534
57.9333	-0.00265	-0.005562	0.000250219
57.9667	-0.0032	-0.006151	-0.000773903
58	-0.00318	-0.00492	-0.00207
58.0333	-0.00136	-0.002159	-0.00367
58.0667	-0.00148	-0.001688	-0.00481
58.1	-0.00225	-0.003587	-0.00277
58.1333	-0.00187	-0.004876	-0.00263
58.1667	-0.00115	-0.003895	-0.00495
58.2	-0.00238	-0.003474	-0.00413
58.2333	-0.00169	-0.004343	-0.00145
58.2667	0.000507	-0.004092	-0.00172
58.3	0.00184	-0.003631	-0.0019
58.3333	0.00272	-0.00323	-0.00113
58.3667	0.00253	-0.002939	-0.00054636
58.4	0.00288	-0.002868	0.000458518
58.4333	0.000436	-0.003587	0.00104
58.4667	0.000522	-0.001726	-0.000535725
58.5	-0.00072	-0.001215	-0.00108
58.5333	0.000885	0.000926	-0.000309355
58.5667	0.000516	0.002137	0.000215984
58.6	-0.00146	0.000558	-0.000519677
58.6333	-0.000751	-0.000751	-0.00149
58.6667	-0.0011	-0.00107	-0.00144
58.7	-0.00215	-0.001729	-0.00243
58.7333	-0.00316	-0.002718	-0.00237
58.7667	-0.00209	-0.003707	0.00017302
58.8	-0.00111	-0.004886	0.000543359
58.8333	-4.59e-05	-0.005825	0.000799698
58.8667	-0.000697	-0.004994	0.000956037
58.9	-0.00202	-0.003193	-7.96235e-05
58.9333	-0.00232	-0.000662	0.00133
58.9667	-0.00131	0.000839	0.00156
59	-0.000305	-0.00031	0.0021
59.0333	0.000514	-0.000669	0.00194
59.0667	-0.000669	-0.002518	0.000480073
59.1	-0.000483	-0.000797	0.000814412
59.1333	-0.00595	-0.001526	-0.00537
59.1667	-0.02553	-0.018155	-0.02421
59.2	-0.05121	-0.040504	-0.04891
59.2333	-0.08044	-0.064053	-0.07661
59.2667	-0.11103	-0.091542	-0.10691
59.3	-0.14083	-0.122331	-0.13747
59.3333	-0.16457	-0.15137	-0.1636
59.3667	-0.17539	-0.161489	-0.18154
59.4	-0.17646	-0.164438	-0.19154
59.4333	-0.17054	-0.161137	-0.19339
59.4667	-0.16137	-0.151946	-0.18919
59.5	-0.15009	-0.138955	-0.1803
59.5333	-0.13806	-0.125354	-0.16705
59.5667	-0.12346	-0.110423	-0.15177
59.6	-0.1091	-0.097202	-0.13708
59.6333	-0.09719	-0.087561	-0.12358
59.6667	-0.08676	-0.07928	-0.11104
59.7	-0.07784	-0.072299	-0.09891
59.7333	-0.06881	-0.063258	-0.08751
59.7667	-0.05928	-0.056337	-0.07674
59.8	-0.05095	-0.048656	-0.06745
59.8333	-0.04432	-0.041555	-0.05843
59.8667	-0.03769	-0.036144	-0.05139
59.9	-0.03301	-0.031943	-0.04509
59.9333	-0.02912	-0.028372	-0.04018
59.9667	-0.02524	-0.025061	-0.03532
60	-0.01965	-0.0184	-0.03096
60.0333	-0.01638	-0.013499	-0.02566
60.0667	-0.01614	-0.012778	-0.0224
60.1	-0.0149	-0.011817	-0.02063
60.1333	-0.01156	-0.010636	-0.0173
60.1667	-0.00995	-0.011415	-0.01511
60.2	-0.00847	-0.010804	-0.01333
60.2333	-0.00735	-0.008293	-0.01233
60.2667	-0.00626	-0.009032	-0.01095
60.3	-0.00531	-0.007661	-0.00993
60.3333	-0.00244	-0.00415	-0.00884
60.3667	-0.00183	-0.001799	-0.00818
60.4	-0.00167	-0.001578	-0.00671
60.4333	-0.000984	-0.000597	-0.00605
60.4667	-0.000832	-0.001946	-0.00512
60.5	0.000116	-0.003315	-0.0068
60.5333	2.37e-05	-0.003354	-0.00618
60.5667	-0.00172	-0.005103	-0.00345
60.6	-0.00202	-0.005902	-0.00318
60.6333	-0.00176	-0.004401	-0.00259
60.6667	-0.00182	-0.00328	-0.00298
60.7	-0.00263	-0.002649	-0.00345
60.7333	-0.00111	-0.000988	-0.00297
60.7667	-0.00167	-0.002107	-0.00277
60.8	-0.00364	-0.002646	-0.00321
60.8333	-0.00556	-0.002785	-0.00259
60.8667	-0.00522	-0.004214	-0.00263
60.9	-0.00384	-0.004243	-0.00162
60.9333	-0.00277	-0.004952	-0.00174
60.9667	-0.00123	-0.003811	-0.00113
61	0.000153	-0.00235	-0.000589064
61.0333	-0.00045	-0.002979	0.000236269
61.0667	-0.000785	-0.004038	-0.000764397
61.1	-0.00186	-0.003997	-0.00177
61.1333	-0.00266	-0.003556	-0.00124
61.1667	-0.00376	-0.005485	-0.000734398
61.2	-0.00349	-0.004694	-0.00216
61.2333	-0.00316	-0.004093	-0.00254
61.2667	-0.00279	-0.002492	-0.00269
61.3	-0.00223	-0.001191	-0.00215
61.3333	-0.00317	-0.00229	-0.00269
61.3667	-0.00262	-0.003189	-0.00356
61.4	-0.000683	-0.002338	-0.00253
61.4333	0.00143	-0.003217	-0.000997692
61.4667	0.00181	-0.004686	-0.0018
61.5	0.000769	-0.005225	-0.000288268
61.5333	0.000894	-0.002244	-0.000418056
61.5667	1.86e-05	-0.002603	0.000386156
61.6	-4.48e-05	-0.003722	-1.66318e-05
61.6333	0.000767	-0.003121	0.0015
61.6667	0.000859	-0.00303	0.00124
61.7	-0.000524	-0.004489	0.00111
61.7333	-0.00185	-0.004728	0.000762216
61.7667	-0.000573	-0.004437	0.000804428
61.8	0.00051	-0.004996	0.00107
61.8333	0.000951	-0.005495	0.00162
61.8667	0.00083	-0.002104	0.00308
61.9	0.000614	-0.000553	0.0021
61.9333	0.000197	0.001068	0.000431488
61.9667	-0.00108	0.001619	-4.83e-05
62	-0.00177	0.00254	0.000331912
62.0333	-0.000454	0.001861	0.000341124
62.0667	-0.000179	0.001192	-0.00221
62.1	-0.00164	0.002143	-0.00215
62.1333	-0.00475	0.002984	-0.00881
62.1667	-0.0206	-0.011285	-0.02552
62.2	-0.0458	-0.034374	-0.04742
62.2333	-0.07325	-0.059583	-0.07234
62.2667	-0.10143	-0.086422	-0.09944
62.3	-0.13073	-0.115921	-0.12803
62.3333	-0.15574	-0.14507	-0.15377
62.3667	-0.16843	-0.158399	-0.17146
62.4	-0.17192	-0.161228	-0.1837
62.4333	-0.16996	-0.157747	-0.18755
62.4667	-0.16298	-0.149906	-0.18348
62.5	-0.15161	-0.138925	-0.17859
62.5333	-0.13878	-0.128014	-0.16934
62.5667	-0.12395	-0.113323	-0.157
62.6	-0.11069	-0.100682	-0.14541
62.6333	-0.09647	-0.088581	-0.12957
62.6667	-0.08631	-0.07989	-0.11416
62.7	-0.07636	-0.073139	-0.1032
62.7333	-0.06628	-0.063818	-0.093
62.7667	-0.05739	-0.054257	-0.08116
62.8	-0.04955	-0.045996	-0.07105
62.8333	-0.04344	-0.040705	-0.06241
62.8667	-0.03801	-0.034744	-0.05432
62.9	-0.03381	-0.030843	-0.04705
62.9333	-0.03042	-0.028252	-0.0409
62.9667	-0.02733	-0.026311	-0.0371
63	-0.02237	-0.02295	-0.03399
63.0333	-0.0194	-0.018989	-0.02869
63.0667	-0.01709	-0.016118	-0.02542
63.1	-0.01321	-0.014507	-0.02246
63.1333	-0.01223	-0.012966	-0.01975
63.1667	-0.01075	-0.009555	-0.01714
63.2	-0.01041	-0.007614	-0.01467
63.2333	-0.00726	-0.005773	-0.01508
63.2667	-0.00515	-0.006102	-0.01412
63.3	-0.00427	-0.005321	-0.01253
63.3333	-0.00564	-0.00687	-0.01209
63.3667	-0.00503	-0.004569	-0.01141
63.4	-0.00322	-0.002318	-0.01006
63.4333	-0.00297	-0.001477	-0.00769
63.4667	-0.00359	-0.002426	-0.00644
63.5	-0.00482	-0.003625	-0.00551
63.5333	-0.00586	-0.005954	-0.00605
63.5667	-0.00464	-0.005953	-0.00685
63.6	-0.00537	-0.004862	-0.00693
63.6333	-0.00555	-0.004871	-0.00546
63.6667	-0.00568	-0.00575	-0.00583
63.7	-0.00288	-0.005819	-0.00693
63.7333	-0.00183	-0.007778	-0.00591
63.7667	-0.0018	-0.007127	-0.0055
63.8	-0.00176	-0.006216	-0.00433
63.8333	-0.0025	-0.004855	-0.00377
63.8667	-0.00171	-0.002174	-0.00328
63.9	-0.00042	-0.001543	-0.00174
63.9333	-0.000181	-0.001062	-0.000990466
63.9667	0.000363	-0.001951	-0.00258
64	0.000629	-0.00132	-0.0035
64.0333	0.0015	-0.001359	-0.00292
64.0667	0.00119	-0.002148	-0.00179
64.1	0.00156	-0.002377	0.00104
64.1333	0.00115	-0.000866	0.00123
64.1667	0.000155	-0.002715	0.000158646
64.2	-0.00135	-0.003104	-0.00196
64.2333	-0.00111	-0.002273	-0.00133
64.2667	-0.000788	-0.002392	-0.000382306
64.3	-0.000568	-0.000751	-0.0011
64.3333	-0.000844	-0.00014	-0.0014
64.3667	-0.000928	-0.002519	-0.00231
64.4	-0.00138	-0.004158	-0.00213
64.4333	-0.00246	-0.003587	-0.000616755
64.4667	-0.00271	-0.004526	0.00179
64.5	-0.00227	-0.004195	0.00176
64.5333	-0.00105	-0.003614	0.00136
64.5667	0.000131	-0.002293	0.000873107
64.6	0.000627	-0.002322	0.000964073
64.6333	0.000878	-0.001401	0.000324039
64.6667	0.000796	0.0003	-0.000723996
64.7	0.00077	0.001631	-0.00127
64.7333	0.00147	0.001992	-0.00103
64.7667	0.000395	0.001853	-0.0025
64.8	-0.000231	0.001604	-0.0038
64.8333	-0.00099	0.000245	-0.00471
64.8667	-0.0017	-0.001074	-0.00409
64.9	-0.000357	-0.000333	-0.00335
64.9333	0.000647	0.002128	-0.00152
64.9667	0.00103	0.002919	-0.000674305
65	0.000571	0.00062	3.56607e-05
65.0333	-3.13e-05	-0.001789	-0.000940374
65.0667	-0.000881	-0.006068	-0.00131
65.1	-0.00122	-0.003647	0.00106
65.1333	-0.00372	0.001284	-0.000923614
65.1667	-0.01949	-0.008975	-0.01216
65.2	-0.04318	-0.029584	-0.02927
65.2333	-0.0694	-0.052873	-0.05003
65.2667	-0.09611	-0.078382	-0.07351
65.3	-0.12384	-0.108151	-0.09699
65.3333	-0.15006	-0.13777	-0.11805
65.3667	-0.16491	-0.151059	-0.13499
65.4	-0.16936	-0.157958	-0.148
65.4333	-0.16985	-0.157117	-0.15585
65.4667	-0.16498	-0.150626	-0.15999
65.5	-0.15311	-0.137465	-0.15734
65.5333	-0.13956	-0.124104	-0.15082
65.5667	-0.1257	-0.113723	-0.14403
65.6	-0.1126	-0.103582	-0.13756
65.6333	-0.10084	-0.093791	-0.12826
65.6667	-0.09195	-0.08409	-0.11954
65.7	-0.0812	-0.073849	-0.10942
65.7333	-0.07154	-0.064508	-0.09917
65.7667	-0.06311	-0.055767	-0.08886
65.8	-0.05625	-0.047256	-0.07967
65.8333	-0.05104	-0.042735	-0.0743
65.8667	-0.04292	-0.039614	-0.06771
65.9	-0.0355	-0.035323	-0.05919
65.9333	-0.03026	-0.028732	-0.05003
65.9667	-0.02582	-0.023761	-0.04544
66	-0.02358	-0.02066	-0.04176
66.0333	-0.02069	-0.020129	-0.03696
66.0667	-0.01853	-0.019268	-0.03175
66.1	-0.01664	-0.019407	-0.02764
66.1333	-0.01484	-0.016456	-0.02432
66.1667	-0.01376	-0.014145	-0.02163
66.2	-0.01296	-0.011954	-0.0185
66.2333	-0.01349	-0.009453	-0.01498
66.2667	-0.00962	-0.009352	-0.01413
66.3	-0.00391	-0.008721	-0.01427
66.3333	-0.00264	-0.00747	-0.01289
66.3667	-0.00211	-0.005469	-0.01074
66.4	-0.00116	-0.003378	-0.00907
66.4333	-0.00138	-0.000917	-0.00899
66.4667	-0.00288	-0.002686	-0.00805
66.5	-0.00372	-0.003245	-0.00547
66.5333	-0.00513	-0.003814	-0.00385
66.5667	-0.00473	-0.003463	-0.00302
66.6	-0.000785	-0.002222	-0.0026
[truncated: 1,663 more rows]

## Sheet: Fig. 3a
0 nM CymA															150 nM CymA
Time (hours)	WT			ΔclpC2			comclpC2 WT			comclpC2 F99A					Time (hours)	WT			deltaclpC2			comclpC2			comclpC2 F99A
	rep 1	rep 2	rep 3	rep 1	rep 2	rep 3	rep 1	rep 2	rep 3	rep 1	rep 2	rep 3				rep 1	rep 2	rep 3	rep 1	rep 2	rep 3	rep 1	rep 2	rep 3	rep 1	rep 2	rep 3
0	0.005	0.005	0.005	0.005	0.005	0.005	0.005	0.005	0.005	0.005	0.005	0.005			0	0.005	0.005	0.005	0.005	0.005	0.005	0.005	0.005	0.005	0.005	0.005	0.005
6	0.042	0.012	0.011	0.009	0.023	0.006	0.025	0.019	0.035	0.007	0.012	0.005			6	0.003	0.037	0	0.003	0	0.005	0.008	0.003	0	0.009	0.014	0.009
12	0.072	0.08	0.086	0.089	0.08	0.082	0.095	0.088	0.072	0.091	0.081	0.08			12	0.053	0.045	0.038	0.044	0.03	0.034	0.046	0.037	0.035	0.045	0.046	0.047
16	0.164	0.189	0.18	0.225	0.133	0.214	0.203	0.183	0.171	0.199	0.187	0.207			16	0.068	0.07	0.064	0.053	0.027	0.052	0.073	0.069	0.06	0.051	0.054	0.056
19	0.332	0.314	0.342	0.407	0.221	0.401	0.394	0.365	0.351	0.39	0.358	0.377			19	0.094	0.137	0.105	0.074	0.039	0.073	0.109	0.108	0.099	0.073	0.073	0.078
22	0.82	0.695	0.805	0.91	0.47	0.885	0.895	0.82	0.795	0.94	0.82	0.905			22	0.155	0.191	0.18	0.101	0.044	0.096	0.173	0.187	0.16	0.098	0.104	0.102
25	1.27	1.38	1.285	1.375	1.035	1.5	1.54	1.35	1.335	1.505	1.575	1.58			25	0.252	0.364	0.297	0.127	0.054	0.118	0.269	0.319	0.276	0.132	0.135	0.136
27	2	2.015	1.895	2.045	1.72	2.125	2.25	2.285	2.17	2.105	2.25	2.045			27	0.412	0.576	0.492	0.141	0.105	0.153	0.44	0.522	0.388	0.153	0.174	0.179
30	2.25	2.32	2.405	2.52	2.34	2.475	2.47	2.51	2.485	2.43	2.525	2.645			30	0.652	0.892	0.788	0.184	0.128	0.225	0.706	0.86	0.656	0.228	0.236	0.244
33	2.245	2.29	2.32	2.73	2.58	2.395	2.28	2.205	2.375	2.515	2.44	2.35			33	1.21	1.815	1.68	0.245	0.149	0.295	1.315	1.825	1.215	0.291	0.328	0.343
38	2.1	2.285	2.125	2.315	2.375	2.04	2.345	2.135	2.24	2.375	2.39	2.42			38	2.435	2.475	2.455	0.441	0.238	0.428	2.475	2.165	2.52	0.417	0.555	0.511
45	1.995	2.035	2.075	2.36	2.18	2.165	2.15	2.01	2.105	2.18	1.98	2.09			45	1.94	1.83	1.72	0.6	0.462	0.56	1.895	1.755	2.06	1.386	0.828	0.822
54	1.975	1.97	2.07	2.14	1.92	1.925	2.02	1.96	1.95	2.16	2.07	2.085			54	1.92	1.935	1.94	0.992	0.736	1.01	2.015	1.7	1.89	1.84	1.855	1.555
65	1.87	1.84	2.16	2.04	1.985	1.94	1.92	1.79	1.72	2.09	2.05	1.935			65	1.855	1.695	1.655	0.832	0.878	1.084	1.955	1.56	1.835	1.725	1.505	1.51
76	1.83	1.75	1.84	1.605	1.985	2.025	1.845	1.655	1.77	2.25	1.99	1.86			76	1.705	1.82	1.73	1.146	1.17	1.22	1.765	1.585	1.785	1.81	1.785	1.71
96	1.765	1.85	1.745	1.8	1.995	1.805	1.775	1.7	1.75	1.95	1.835	1.755			96	1.625	1.5	1.615	0.925	1.065	1.085	1.595	1.615	1.575	1.55	1.25	1.255

## Sheet: Fig. 3c
		FITC-casein degradtion rate (min-1)
CymA (μM)	ClpC2 (μM)	rep 1	rep 2	rep 3
2	0	8.07263	7.68838	7.79502
2	0.2	7.58559	7.52851	6.77017
2	0.5	6.27145	6.85059	6.21302
2	1	6.24815	6.42604	5.93332
2	2	4.9721	4.55513	5.04343
2	4	4.194	4.04474	3.66206
2	8	3.41046	3.29	3.59618
2	12	3.45358	2.88958	2.82758
2	18	3.09071	2.22994	2.38568
0	18	2.68094	2.45178	2.59972
0	0	2.19614	2.07857	2.91917

## Sheet: Fig. 3d
																					relative protein level
rep 1																				Time (hours)	ClpC1			ClpC2
																				0	1.13922	0.619251	1.24152	0	0	0
																				1	1.34617	0.822947	1.11635	6.71624	18.3734	11.962
																				2	1.60714	0.805718	1.58918	35.2304	40.0429	61.5342
																				4	1.22565	0.724714	1.95073	85.9718	83.4852	93.2969
																				6	1.00803	0.493028	2.56261	98.6384	82.9589	93.6641
																				8	0.951938	0.713841	1.81166	95.968	73.3666	122.857
rep 2
rep 3

## Sheet: Fig. 3e
Cq values
CymA (nM)	0			150
	rep 1	rep 2	rep 3	rep 1	rep 2	rep 3
ClpC2	29.2079	29.7736	29.0993	21.9726	21.7648	20.9483
RpoB	23.4208	24.2986	23.3076	23.9629	24.1812	23.5984

## Sheet: Fig. 4a
Cq values
	WT						ΔclpC2
CymA (nM)	0			150			0			150
	rep 1	rep 2	rep 3	rep 1	rep 2	rep 3	rep 1	rep 2	rep 3	rep 1	rep 2	rep 3
ClpC2	25.024	24.8923	24.9404	20.6929	20.7341	20.7565	20.2839	20.2289	20.1917	20.5263	20.828	19.8021
RpoB	23.066	23.0666	22.9351	23.3719	23.3923	23.3048	23.0016	23.114	23.0987	23.28	23.4048	22.3677

## Sheet: Fig. 4d
rep 1																	fraction bound
																ClpC2 (nM)	0 μM CymA			1 μM CymA
																0	0	0	0	0	0	0
																1	0.107212	0.133903	0.121771	0	0.027875	0.043478
																2	0.213333	0.199697	0.288401	0	0.037037	0.054545
																5	0.333952	0.492174	0.540728	0.090909	0.08	0.068729
																10	0.674944	0.890733	0.890394	0.162933	0.161538	0.169421
																15	0.859112	1	0.945245	0.297431	0.268595	0.261224
																25	1	1	1	0.567104	0.478102	0.390244
																50	1	1	1	0.798174	0.734426	0.731034
rep 2
rep 3
